# Supplementary material for: NeuroD4 converts glioblastoma cells into neuron-like cells through the SLC7A11-GSH-GPX4 antioxidant axis
Source: Cell Death Discov. 2023 Aug 15;9:297. doi: 10.1038/s41420-023-01595-8 (PMC10427652; doi:10.1038/s41420-023-01595-8)
Supplement: Supplementary file 6 — Supplementary Table S2 [file 41420_2023_1595_MOESM6_ESM.xls]

## Sheet: Table supplement 2
#ID	U251-GFP-1_FPKM	U251-GFP-2_FPKM	U251-GFP-3_FPKM	U251-GFP+NeuroD4-1_FPKM	U251-GFP+NeuroD4-2_FPKM	U251-GFP+NeuroD4-3_FPKM
MZT2A	31.2344	32.785	30.774	16.0795	20.3599	13.6487
MZT2B	100.524	129.5	102.143	52.1503	49.4926	39.9472
SP9	3.62642	3.83351	3.11023	0.555981	0.458569	0.613441
TOR4A	23.7715	21.1639	20.2872	3.13149	3.76225	3.702
ATP2A3	0.337562	0.328245	0.529173	0.174712	0.162727	0.092323
ITGA1	0.189999	0.279968	0.30755	0.116395	0.126246	0.074652
ITGA3	99.8678	86.3217	83.2627	11.9675	12.306	11.7331
ITGA5	31.8203	27.4	23.2905	10.1798	12.107	11.2165
ITGA6	19.116	18.5787	19.1906	5.78626	5.57365	6.74562
PDZD2	3.2622	2.7853	2.71798	1.07694	1.19458	1.00987
GHDC	10.564	9.39287	9.65764	5.03169	5.33932	4.90956
COL4A5	50.4789	50.6615	50.5653	24.974	24.633	21.6408
COL4A2	52.2985	43.4802	40.312	19.0396	20.2389	17.2712
CHST3	12.7506	13.1673	13.0507	4.38947	4.89385	4.36932
ITGAV	23.5219	24.3991	25.2294	12.7698	13.4591	12.8366
CAMK1	17.7857	15.2954	15.2187	7.51794	8.82745	5.86594
COPRS	55.2889	63.421	61.5294	27.0942	27.4578	28.7909
SMAD6	0.553648	0.590101	0.897767	0.270192	0.140304	0.142455
MUS81	15.1299	16.5799	14.8935	8.87435	9.03417	8.61428
MSTRG.6867	4.20369	4.27353	4.72874	0.823202	0.696136	0.62009
CRTAP	37.57	36.0362	37.0162	17.5698	17.0743	17.4047
SPHK1	2.6649	3.17622	3.28733	1.77215	1.28975	1.36472
CFI	81.3072	74.9745	77.6867	36.7748	40.2621	35.9499
PDP1	18.3609	17.8712	19.9868	8.60498	7.58833	6.9839
CFB	33.5906	26.0888	24.8837	9.80673	9.72595	11.2571
LHPP	6.19042	6.76133	5.69461	3.35494	3.70572	3.16552
MARCHF2	17.203	17.5057	13.8407	9.12532	8.25932	9.60155
RFX4	1.08466	1.30461	1.34863	0.053816	0.088719	0.006237
YDJC	16.8914	17.4158	16.7696	8.25946	7.25694	6.77739
TRAPPC5	21.8895	21.2421	23.6399	8.56241	14.0732	14.241
H2AC20	3.02047	3.51929	2.32584	1.0011	0.638364	1.21477
IGFBP2	413.761	406.656	375.817	66.0954	65.5589	70.6351
IGFBP3	1.39319	1.54915	0.968893	0.521865	0.653346	0.832129
IGFBP7	118.575	122.604	122.527	23.4991	22.6975	21.9033
IGFBP4	48.4212	47.2284	46.2394	7.08033	6.39121	8.3577
CKLF	33.4981	38.379	36.5126	17.8479	17.6706	18.9218
S1PR2	4.00288	3.23848	3.64211	1.5801	1.46142	1.71165
TMC4	0.798658	1.02153	1.11341	0.303905	0.302412	0.099477
TMC6	0.252692	0.195213	0.191389	0.072485	0.086436	0.081381
TMEM200B	0.793051	1.95608	1.22114	0.079272	0.045323	0.2926
TMEM144	1.54386	2.08511	1.79006	0.838993	0.809301	0.591017
TMEM141	26.2952	26.4886	26.6575	9.97764	10.9956	10.2252
LRFN4	19.216	18.9242	17.1127	7.92235	7.8986	8.60573
RTKN2	2.49226	2.72474	2.58343	0.941865	1.15597	0.758598
HAS2	12.621	14.4785	15.3957	6.89938	7.29737	6.78356
VMP1	57.4771	60.6527	63.5303	28.4305	31.6866	30.4449
IL27RA	2.26478	2.47782	2.53066	1.02429	1.66919	0.808346
PHLDA2	19.4772	15.5274	17.6842	3.20642	1.86143	3.87723
RAC3	11.359	12.192	12.569	5.91226	6.91068	6.94168
VCL	29.3294	35.7542	37.6724	15.5889	16.718	15.972
TUBG1	53.4468	51.9837	50.7156	26.4705	22.5612	28.3791
ERGIC3	316.345	294.152	302.544	167.302	162.286	181.971
MAMSTR	1.26831	1.5277	0.771532	0.322446	0.204202	0.329413
CLU	102.716	84.7136	89.7627	23.0176	19.9132	20.3369
B3GAT3	51.4765	49.6543	47.269	25.0379	22.3305	23.5412
GSDMD	48.0687	47.0618	46.5703	17.6136	19.8145	16.0799
PLK1	19.2915	21.5776	21.9745	4.34639	3.63068	3.94539
DLGAP5	15.1842	17.0599	17.0096	3.83253	3.90494	2.91382
OIP5	4.52493	4.03756	4.25694	1.01402	1.23351	1.6119
MSTRG.4062	1.27635	1.73527	0.780724	0	0.145224	0
SPAG4	1.57467	0.879292	0.740993	0.108926	0.311845	0.368308
CH25H	1.93832	1.95403	1.46635	0.028983	0.028167	0.055236
C16orf74	2.35755	2.98464	2.39467	0.634068	0.62721	0.793439
CISD3	15.6681	16.2386	16.1702	6.52715	5.23085	5.65542
ZNF580	67.0822	59.8424	49.0345	29.8004	31.385	33.7165
BCL9L	12.8153	11.3316	11.8677	6.381	5.39231	4.68801
MYDGF	150.019	130.765	125.951	58.3751	58.8279	51.0466
MYO1C	52.3369	53.2405	52.3075	20.6481	19.673	20.2247
SGO2	3.64744	4.34149	4.23495	1.7476	2.17527	2.03261
LGALS3	126.382	130.51	127.884	13.939	16.5335	13.9269
NMU	21.8372	23.2345	28.027	3.10373	3.63296	4.7345
NMB	5.7704	5.32498	5.48244	1.15258	3.02953	1.49371
MYO19	16.4981	19.5936	17.8413	9.53308	9.83935	9.16646
PLAUR	55.7548	55.565	47.3722	3.53597	3.16886	2.45567
TIMM17B	30.6186	28.4102	29.9045	12.7322	14.2885	14.5168
GCNT1	8.43727	5.78655	7.01545	1.39497	1.54466	1.32398
LPCAT4	18.444	18.4639	18.1873	10.1013	10.4872	8.52845
LPCAT2	6.73854	5.89173	7.00741	0.789314	0.958323	1.09212
PIGO	19.4328	16.854	18.2538	10.3645	9.79206	10.4222
PIGT	129.146	124.078	118.565	66.0164	59.1887	70.6616
PIGZ	4.31309	4.84943	4.91642	2.21879	3.20607	1.94585
NTRK2	0.32284	0.427303	0.382723	0.15885	0.121565	0.074485
ARHGAP22	1.83641	2.97206	2.56359	1.31744	1.2776	1.05033
ARHGAP24	3.24818	4.62764	4.59241	1.60347	2.24046	2.02128
BMP6	0.61026	0.714712	0.775215	0.187369	0.11602	0.365408
FOXM1	24.2768	28.178	28.1682	4.91168	4.98125	4.92804
NPC2	156.667	157.917	169.356	85.9835	86.2532	96.9188
CAPS	43.0716	41.6379	39.6201	9.70915	8.75537	4.48196
DAG1	46.4032	46.2943	48.0444	24.7774	26.1688	26.1377
STC1	118.745	94.4336	98.4986	25.9605	29.0987	28.0469
MPG	39.6835	34.4724	35.2923	13.3276	13.0685	12.2855
SPC25	6.64364	9.26342	7.6407	1.96529	2.39317	1.69379
SPC24	7.1355	8.40987	8.83666	0.987025	0.734363	0.441134
CKS1B	55.0677	71.5784	73.1917	18.5475	19.017	17.5297
HELLS	6.118	6.68137	7.8853	3.11334	3.4366	2.50976
ZFP36L1	85.5623	78.9057	78.2309	36.0493	36.5595	34.6688
FHOD1	10.8688	11.9161	11.6747	5.79106	6.14602	4.40561
SQOR	26.5329	26.1482	27.4989	9.48748	7.49681	9.21874
HDHD3	2.79841	2.82238	2.14116	0.736499	1.43559	1.08857
PFKFB4	15.5309	12.6966	11.8078	6.21201	6.3189	5.64662
FAM71E1	1.03457	1.18517	1.5308	0.463441	0.524984	0.379968
NACC2	10.2497	12.1198	11.3433	4.82281	4.35544	3.37977
NACC1	43.8101	45.1382	38.8905	25.1723	23.299	23.5633
SH3KBP1	8.11593	7.46808	7.53295	3.28292	4.09532	3.70405
MSTRG.7216	1.43414	1.59171	2.34075	0.484015	0.832374	0.6301
COL14A1	38.1474	48.1734	47.6746	1.15649	1.47985	1.90943
PRKAR1B	7.92899	8.05424	7.73428	4.14885	4.44382	3.43664
MFGE8	34.8169	31.8868	32.5397	18.2431	18.2864	17.0885
MSTRG.1479	2.70261	2.94926	3.10947	1.38179	1.81981	1.54535
ID1	3.93452	6.4729	5.75793	3.02281	2.92457	2.84773
DNAJC1	35.1532	29.4023	30.6043	13.2695	14.039	17.1715
MAP3K6	7.52914	7.76161	8.18595	3.30294	3.0283	2.38037
GPAT3	2.4751	2.65125	2.26645	0.519974	0.284285	0.590532
ACAT2	23.4262	26.5959	28.6047	11.5631	11.9783	12.4839
TRIM9	26.4849	26.0002	27.0241	15.3818	14.7128	12.4191
PLAAT4	40.5746	30.2713	35.7173	14.4137	13.1676	16.142
BAX	44.3359	48.6449	42.8879	19.9294	28.1182	22.83
AL160269.1	1.82394	1.99036	3.11038	1.21681	0.827477	0.951211
SLC37A4	13.0228	15.5534	13.955	5.84222	5.35478	4.26936
SULF2	43.7075	38.31	38.8776	4.78478	5.1064	4.1602
PIP5KL1	0.718888	0.8213	0.676304	0.59385	0.216603	0.124807
TMEM40	1.29646	0.869161	1.53876	0.115274	0.038848	0.172232
CTSD	461.889	395.859	381.744	149.05	142.497	154.091
CSRP1	168.137	177.137	175.107	46.1909	45.4379	39.624
P2RY6	1.3915	1.02534	1.23674	0.012467	0.027645	0
FST	5.04624	5.17634	5.98072	2.19085	1.74898	2.14235
FBXO17	12.5762	14.5831	12.9268	4.71637	5.29314	4.65844
IQCJ-SCHIP1	1.15063	3.04772	1.92577	0.828274	0.399975	0.61255
ARL14EPL	1.07265	0.527573	0.812985	0.277167	0.690113	0.255768
B3GNT2	14.5043	15.407	15.5944	7.43394	7.85686	8.55383
B3GNT9	39.5254	34.8782	38.482	18.0136	17.3785	18.971
CCDC9B	8.79207	8.24693	8.37583	2.37229	2.36367	1.80949
CDCA5	19.2335	21.8545	22.0423	3.81111	3.4324	2.48658
CCDC159	7.38977	8.53288	10.4756	3.83701	5.88783	2.36237
LRRC4C	1.90301	0.994841	1.08506	0.406112	0.402577	0.301094
AC068580.4	17.9511	16.4996	14.1321	7.65871	7.50228	6.36626
CAVIN1	106.735	116.287	109.862	20.9591	21.6721	20.0578
PCED1B	4.28095	4.5838	4.86419	1.71042	1.66491	1.58034
MSTRG.11251	0.557419	0.973934	0.80713	0.486211	0.620065	0.067062
MCM10	5.87469	5.91289	7.22997	1.07007	1.56462	1.01906
SCHIP1	38.5106	33.8314	41.3969	17.9796	14.7767	19.3478
FAM189A2	0.549388	0.652137	0.549096	0.0764	0.366562	0.31076
EME1	3.07474	4.60246	4.30635	0.809392	1.70458	0.979145
SMPD2	5.58997	6.89696	6.46362	3.57505	3.51209	2.86542
BRIP1	3.28875	3.25902	4.00061	1.81706	2.06435	1.45252
ITGBL1	1.07595	1.03367	0.612875	0.224701	0.264416	0.27278
IL6R	0.450113	0.431324	0.344907	0.085796	0.092324	0.09383
ENO1	976.785	909.737	878.815	256.823	266.652	270.796
LLGL2	3.23944	2.90588	3.76667	0.511006	0.906067	0.506416
SLC22A18	30.6636	28.7493	23.9847	6.58701	7.14867	7.11158
PTK7	49.3242	49.8632	46.4136	28.7501	29.5138	25.839
SORBS3	45.9003	44.3281	41.5042	15.9437	15.181	12.8945
AOPEP	5.76692	8.09764	7.19797	3.57137	3.28206	2.44177
MATN2	4.61973	3.51636	3.85841	1.60165	1.92908	1.352
STIL	8.32965	8.98805	9.99221	3.97986	4.33352	4.46713
TANC2	15.7018	14.3136	16.3549	7.27925	8.0894	8.33639
CES3	0.888627	0.974059	0.631377	0.206105	0.391789	0.440802
SAC3D1	12.8791	13.8242	13.0802	6.49587	4.40315	4.79683
FAM3A	33.7717	33.6041	31.5317	17.3242	17.5874	16.731
PARD6A	15.7504	16.2789	14.7553	7.83031	6.2909	6.87838
SHC1	143.55	149.099	144.896	53.6805	58.3534	49.1092
NENF	85.1376	80.5646	79.9424	32.7573	29.5085	34.5883
TMEM102	4.938	6.13392	4.72399	2.34338	2.24895	2.46992
TMEM101	30.2393	30.1096	29.5272	13.7988	15.0054	15.3476
SMPDL3B	3.99829	2.86926	2.3202	0.446837	0.433986	0.223014
GALNT7	37.2397	34.2189	36.1866	8.46689	8.88307	7.84996
GDA	0.950766	1.41705	2.01757	0.340957	0.427295	0.36686
AHNAK	9.8408	11.2632	12.8876	2.00346	1.93524	1.93527
RMI2	5.88817	5.18803	4.69952	1.63881	2.18817	1.89208
VGF	1.83188	1.87353	1.18028	0.109248	0.260426	0.188127
UNC5D	2.99611	1.98309	1.92121	0.703657	0.474082	0.613168
AGFG2	3.36312	3.49925	3.79596	2.47148	1.54839	1.96224
CNPY3	44.7947	37.3436	38.2499	21.7929	19.8534	20.6024
FAM72D	1.46319	1.46778	1.70399	0.721422	0.399327	0.444094
FAM72B	3.21041	3.85359	3.45115	1.09044	0.848099	1.32734
FAM72A	2.20352	2.76537	3.61169	0.788822	0.938595	0.78173
GSTM3	16.2219	14.3214	13.2876	7.44747	8.29668	7.85315
MSTRG.9729	0.584655	1.08289	0.547468	0.265354	0.568771	0.584818
GBE1	41.2234	35.1336	38.7945	20.5126	21.3995	22.0813
MSTRG.24496	0.622649	0.824162	0.844661	0.371656	0.323336	0.336997
PCNA	64.3301	72.298	79.01	28.5694	28.658	29.2887
NDUFS8	102.818	107.232	100.521	56.5145	50.2381	61.8592
TPX2	39.4407	44.8877	47.0706	11.8858	12.5186	12.3311
DENND2A	26.9229	29.3002	26.9929	14.0728	11.9929	14.0704
RABAC1	236.114	215.315	212.657	98.6663	95.7708	101.782
MICAL2	2.2013	2.42846	2.29262	0.910223	1.32459	1.0799
ZNF367	2.69069	3.06255	3.34618	0.472939	0.572909	0.662658
GASK1B	7.02249	7.55093	8.44435	1.23052	1.66753	1.95573
CLTB	58.7038	55.8621	53.7523	31.8717	29.7818	29.6209
GLIPR1	9.59515	10.1649	11.8148	2.23424	2.90156	2.88499
MSTRG.19372	1.03765	1.14802	1.54125	0.747911	0.42516	0.525818
GPR153	4.84033	6.34499	5.48348	3.48789	2.98102	2.98211
CNR1	41.1937	43.1294	39.6059	15.6743	17.3207	14.2602
GBX2	0.979658	1.33154	0.899712	0.236025	0.131005	0.322696
MSTRG.10185	23.53	31.8132	30.0129	6.40276	5.90094	7.08056
SLC25A10	10.3347	9.92703	10.4662	4.7418	3.79846	4.57615
ANKS1B	3.89831	4.35506	4.01819	1.10986	1.37604	1.32317
ABI3BP	2.76015	3.20122	3.48293	0.638057	0.836037	0.723464
KCND1	1.34567	1.28764	1.24185	0.533044	0.482081	0.511954
GLYATL2	2.7092	4.35959	4.83659	2.45894	2.07823	2.06553
ADAM15	112.879	108.561	105.549	24.0378	27.2937	22.2936
CPNE2	14.3842	15.838	15.4733	5.37456	6.12476	5.82107
DNMT3B	1.16132	1.65474	1.97186	0.504777	0.567057	0.54348
SNRPB	94.3478	94.3994	94.1246	52.0349	46.5786	48.0257
SNRPA	40.3429	38.9188	41.9623	17.9878	20.4208	18.0254
UCP2	7.54164	7.10314	6.77437	0.93365	0.642714	1.07376
ZDHHC14	14.0105	12.3122	9.9693	2.66351	2.34504	2.1784
ZDHHC12	39.4629	41.1168	37.5403	10.3868	11.8378	10.7729
ERFE	1.3281	1.51784	1.31144	0.126055	0.287241	0.131378
ESPL1	3.38279	4.12244	3.57786	0.79077	0.47697	0.532496
MELTF	6.96249	4.98273	5.73118	3.04215	2.5835	1.83268
SLC35B2	56.2052	53.8203	51.6438	25.5584	27.2741	31.2317
FBXO32	18.8607	25.7133	26.0495	8.20817	7.47698	7.72554
MBOAT7	139.054	129.913	121.056	60.7455	57.8869	55.8536
SPSB2	5.9133	4.07784	7.39656	2.00016	1.68767	1.60507
SPSB1	3.81342	3.21307	2.68141	1.11942	1.26323	1.60085
COL16A1	0.730604	0.567715	0.631893	0.35353	0.284609	0.304368
LONRF2	1.71866	2.23915	2.68354	0.68663	0.757603	0.331356
TNS2	6.31764	5.90443	5.59326	1.34189	1.11034	0.837597
PTPRZ1	0.671803	1.04107	0.819835	0.428794	0.682088	0.329395
CCNA2	15.9772	19.124	19.2253	4.51005	4.39074	3.55083
CCNA1	2.79918	2.78104	3.916	1.51387	1.05176	1.63229
SKA1	2.08367	3.78385	2.3476	0.447842	0.718701	0.41246
SKA3	4.53439	4.92387	5.46932	1.0031	0.917679	1.06138
ADAT3	9.48531	8.9087	7.76548	3.2075	3.32802	2.36175
E2F2	1.45949	1.74736	1.81546	0.235134	0.121742	0.266734
E2F1	13.5794	15.8915	14.1472	3.93767	3.61831	3.99423
E2F8	2.57606	3.25528	3.47084	0.243112	0.418471	0.67234
PPP1R13L	7.82118	7.87149	6.50594	2.55179	2.94365	1.9362
IZUMO4	1.61732	3.15511	3.03109	1.5974	1.1631	0.603056
PYCR3	4.40442	4.80821	4.24417	2.12073	2.53691	2.17079
PYCR2	41.4089	46.3707	44.7628	25.7039	22.9858	23.2107
COX6A1	296.682	307.616	311.224	164.165	156.98	155.791
MSTRG.4770	8.64747	8.94003	10.3751	3.13271	4.14058	3.44775
IFITM3	1042.75	1027.26	1011.68	355.464	318.778	343.079
IFITM2	67.6882	53.1208	57.2494	6.32994	7.29693	7.37826
IFITM1	3518.65	3022.19	2936.53	1133.16	1104.03	1174.56
LIPE	2.0983	1.61631	1.91964	1.01557	0.745081	0.603183
LIPH	0.942752	0.811461	0.944833	0.081427	0.061322	0.283253
RNF19B	18.7058	19.1969	19.878	10.5161	9.55218	11.0519
MRPL41	88.0492	86.5084	83.8004	33.8879	37.9313	43.1195
C16orf91	7.33958	7.58728	7.36095	4.06497	3.94812	3.92992
TRIP6	116.946	114.077	101.727	30.9997	31.8841	27.7932
CCND3	56.4386	56.259	53.3668	18.773	17.699	17.0056
RILP	1.75836	1.13278	1.85549	0.235201	0.587806	0.798269
TMEM35B	13.3279	15.3997	10.7423	4.05179	2.49724	3.18528
LAMB3	1.2913	1.00452	1.21405	0.202265	0.2018	0.211427
LAMB2	104.421	92.6765	87.5269	52.559	49.0179	47.4433
NEK2	11.4802	14.619	14.4833	3.96042	4.24895	4.00155
DHPS	17.5463	18.538	20.7205	9.27364	12.0059	11.7328
HS3ST3A1	56.068	48.3787	47.5357	11.197	12.3652	11.3315
IFI27L1	26.6669	24.3523	24.0724	10.7547	13.2477	13.6745
GMNN	23.4649	26.9585	28.7503	8.52212	8.25773	9.01332
PRSS12	15.516	15.6712	17.144	2.52132	2.76077	2.28299
NUDT14	10.3849	7.90927	7.20787	4.22248	2.74654	4.2694
NUDT18	5.3238	4.77528	4.5414	2.46693	2.33183	2.80042
SYCE2	1.23386	1.43708	0.96667	0.374859	0.428554	0.183826
SLC4A11	1.23152	1.53584	1.40868	0.576811	0.811001	0.500834
AURKA	14.7293	18.9579	18.6992	4.74999	3.71809	4.89175
AURKB	29.7788	38.777	35.6275	4.63812	4.09338	4.31376
CDC42EP3	30.903	32.8878	33.9419	6.58351	6.35976	5.75718
CDC42EP1	17.8686	20.5704	19.7805	7.27602	6.26736	5.81548
TMEM143	1.47775	1.3214	1.50764	0.79307	0.547785	0.751763
SOX13	18.7603	18.0557	19.2181	5.42965	4.89696	5.35347
RAB4A	25.2835	24.6429	25.7884	13.2653	12.8664	14.2303
TSEN54	7.62625	9.47392	8.15587	4.33893	5.15589	4.09555
KIF2C	29.2789	35.6621	39.1359	6.67703	5.20689	4.73791
CAV1	64.0361	66.195	69.1406	11.614	10.422	13.8057
MSTRG.10026	2.50808	2.69237	2.05877	0.886109	1.25325	1.3629
BRCA1	6.13726	7.19763	7.22967	2.97893	3.07148	3.17554
BRCA2	1.32903	1.31149	1.65297	0.68294	0.813912	0.860267
ACOT7	36.0845	37.9443	33.8375	16.7704	14.4405	16.0862
ACOT2	38.5516	38.3327	36.4046	21.8676	21.6591	19.5287
KIF23	11.137	12.8118	11.9144	3.74211	3.29771	3.3467
DCLK1	10.1796	12.0942	12.8776	2.79389	2.95574	2.11124
COL4A6	5.56435	5.26604	5.33237	1.35114	1.07092	1.01524
LY6G5C	1.68927	1.70043	1.48219	1.0531	0.595724	1.13423
XRCC3	5.64517	5.84951	6.75228	2.43502	2.96364	0.772107
XRCC2	2.17448	2.53715	2.97579	1.3825	1.49589	0.925068
FTL	2636.32	3092.08	3015.01	771.597	715.504	826.918
TFRC	45.9437	47.469	52.1402	12.7276	12.9201	12.0618
LMNA	110.268	111.442	105.204	27.8077	27.6292	22.4428
IL13RA2	179.691	183.396	191.156	83.4531	94.8603	110.877
LMNB1	37.6496	45.5257	46.1374	21.6374	19.8059	21.5608
CCNB2	19.5345	20.8578	23.674	5.61376	4.90112	6.19954
INSIG1	54.7904	60.6217	62.118	12.0979	12.3641	12.5851
CCDC33	1.35482	0.851602	0.868331	0.225361	0	0
FOXD2	0.472117	0.41059	0.646336	0.428407	0.196538	0.114659
HS3ST5	0.756108	0.720938	1.23285	0.511543	0.348922	0.341366
KYNU	0.062175	0.551787	0.073514	0.010036	0	0.006059
SORCS2	0.582615	0.388316	0.439534	0.101694	0.17999	0.094604
GLT8D2	2.90434	2.7565	2.84139	0.832627	0.513754	0.466047
SYNJ2	2.69783	2.80855	2.2588	1.38524	1.52691	1.26634
MTLN	21.7236	24.7084	27.8923	9.67218	9.80157	11.8538
ZNHIT2	10.5703	9.97807	8.93683	4.46958	4.77473	5.19297
LGALS1	509.932	550.173	508.518	164.321	179.143	181.859
DDIT4	158.443	148.567	141.205	25.1819	25.8979	24.2042
BCL3	34.6394	28.1697	25.4	12.8032	12.7031	11.1213
DHFR	14.8497	17.5429	19.0677	7.72844	9.11794	12.3741
PLK3	4.01432	4.38016	4.06308	1.85907	1.8005	1.53102
PLK4	3.19193	3.79892	3.99806	1.10861	1.47732	0.944254
AC013477.1	2.58362	2.6719	2.24543	0.504377	0.385655	0.349284
KLHL21	21.9511	23.1752	23.8698	10.4168	10.3022	9.92572
SEMA7A	0.8988	1.0418	0.874301	0.172462	0.186719	0.504792
ZFP36	8.42401	8.14639	8.0081	3.94254	4.48939	2.96075
TLE2	8.74712	9.33139	9.24878	3.58708	3.61565	2.91933
OASL	85.9235	78.5014	78.8859	41.1259	41.0292	43.9275
TLE6	1.47412	2.39287	1.67	1.57918	0.740265	0.551451
POLE	4.13772	5.19533	4.63122	2.63989	2.43466	2.00768
ATP8B3	0.883974	0.739713	1.88128	0.3514	0.334092	0.343162
EXD3	8.18136	9.65022	8.85605	3.70841	3.592	3.21213
DTYMK	23.0313	26.9722	29.2498	14.8781	13.8357	13.7515
ASPHD1	3.28909	2.41125	2.47847	2.05625	1.2271	1.25618
SPRYD4	1.87417	1.83686	1.76305	0.977043	1.07679	0.931302
RNASET2	5.51409	4.6389	4.47465	2.05073	2.17626	1.98739
HDDC3	5.48539	5.04503	4.425	2.53303	2.6369	2.61195
NCAPD2	19.9931	23.2668	23.3001	9.91534	8.44592	8.09244
TRIM47	19.5954	20.0226	17.1939	7.23651	6.66672	6.59844
GAS6	14.1773	14.4202	12.1714	3.49795	3.13296	4.12523
KRT7	0.557738	0.907788	0.880932	0.35008	0.23735	0.331902
RINL	0.378046	0.35821	0.450265	0.170788	0.161336	0.122794
HFE	4.30637	4.2397	4.70098	2.47337	1.84845	1.90667
GPR146	4.20946	3.70207	4.03576	1.74461	1.20007	2.0093
AURKAIP1	63.4639	62.5008	54.6645	29.881	31.0466	28.4067
KNL1	3.12424	3.18328	3.68894	1.51617	1.25062	1.21887
FEZF1	5.24057	7.6293	7.42505	0.838556	0.605863	0.630473
SLC9A3R2	65.4995	56.8435	55.407	8.25097	8.59171	8.15461
PLCXD1	1.13987	2.08933	2.03701	1.05751	1.3438	0.715045
MSTRG.16171	2.06053	2.21177	2.73774	0.579028	1.10157	0.702559
GGT1	2.86421	3.31973	3.13254	1.20381	1.469	1.21015
ACTN1	39.4842	41.8799	40.0787	14.8988	12.9489	13.2452
ACTN4	131.551	129.848	137.514	61.5071	59.1198	57.5573
PTPRB	2.21277	1.39739	2.08377	0.336766	0.38011	0.288583
CPQ	16.0082	19.4431	18.1489	6.53907	8.55576	8.89383
HHIP	0.235323	0.637589	0.932022	0.228383	0.199897	0.222616
HMGN2	244.057	278.035	285.372	121.768	124.57	120.495
KRTCAP2	148.504	124.579	127.052	61.1822	63.9888	76.0507
ISG15	3050.21	2926.49	2861.59	1247.27	1260.14	1321.65
CDKN1A	70.9111	81.4672	76.3887	14.355	15.4888	13.3889
CEBPD	120.531	151.232	129.652	1.3147	1.50354	0.616409
SCARF2	3.64175	3.49202	3.52393	1.36689	1.74769	1.31518
PSAP	1671.04	1651.95	1774.45	739.246	681.415	730.829
KRT15	1.9223	2.12144	2.88391	0.557666	0.151882	0.147107
GABRE	18.5066	29.2663	29.5627	8.39919	8.88703	3.63803
IL15RA	1.23249	1.15203	1.11205	1.07288	0.127845	0.235588
CRIP2	55.7489	53.9642	52.7157	16.3825	16.3871	16.8332
TLE3	7.18837	7.13499	7.2169	3.92039	3.22734	3.38507
AUNIP	2.89953	4.03841	2.502	1.38454	1.13653	1.77655
PLP2	76.3365	81.8034	79.7395	25.1882	27.2305	28.8397
CDC6	6.88104	8.9072	8.69135	1.83796	1.81132	1.78806
FGF2	15.1503	16.7118	17.9377	5.33519	5.707	5.70163
TM9SF1	74.5775	46.9013	71.6692	28.2885	39.462	27.9577
SPATS2L	57.9113	59.1659	57.0064	31.9663	31.0824	39.6969
SRPX2	2.78474	3.56421	2.94644	0.271747	0.334892	0.21132
TMEM250	19.7349	18.949	16.9889	9.86532	10.3418	10.2218
TNFAIP8	1.35798	1.2227	2.04916	0.371911	0.653334	0.565588
FAIM2	12.5188	9.79381	8.90662	5.76618	5.3437	5.02302
HEXIM1	56.5074	51.3207	51.0462	29.6675	31.5224	27.8764
KCNC4	0.272122	0.348723	0.901298	0.110357	0.080385	0.305959
TMEM256	23.6597	26.8306	21.9686	8.0577	9.36568	10.1372
ELOVL5	109.171	101.708	106.643	49.5778	55.1286	54.5195
SIPA1L2	16.0145	15.5275	15.7485	8.15203	6.6896	8.10571
LTBP4	50.5284	49.1472	48.5668	23.6386	21.3238	19.1562
LTBP3	71.8685	68.5281	61.8741	22.657	22.3009	20.8654
CLIC1	373.778	388.009	380.669	130.94	141.178	144.055
CMTM8	4.60609	4.90479	6.06341	0.866527	1.07105	1.02841
REXO5	1.70251	1.65048	2.27366	0.65948	0.805144	1.01028
NDUFA13	229.13	262.669	220.526	116.355	136.403	112.106
TMUB1	44.9263	43.8967	34.035	15.1909	14.0587	16.1744
JAZF1	5.31007	4.75359	5.18801	2.32964	2.70516	3.1367
VIM	2069.5	2262.89	2282.93	821.195	817.721	888.052
VIT	1.68589	2.22671	2.6783	0.059388	0.047284	0.205679
TRAM2	11.524	13.1819	13.3561	6.88607	6.31876	7.2129
CCNE2	2.23706	2.57752	2.58804	1.02583	0.953035	0.427252
CLDN1	3.11569	2.29231	2.84039	0.245151	0.148461	0.348431
CLDN4	1.73736	0.919091	1.40487	0.251763	0.178805	0.089463
IRF5	3.49884	3.76735	2.92289	1.30052	1.65965	0.854565
MRPL23	37.5526	39.2305	39.8188	16.4068	21.545	18.8957
AC010323.1	1.75135	3.27146	3.17412	0.910483	1.40798	1.06378
IER3	7.15509	6.0918	4.62025	1.08374	0.427093	1.71632
ARAP3	9.14862	10.3836	10.163	4.84343	5.39062	3.41472
ASF1B	35.3084	39.2641	41.8931	4.05481	4.79782	4.8127
PPM1M	8.00155	8.74666	8.238	5.04544	3.85497	3.85699
EGR1	6.30891	6.65134	8.09657	2.7969	3.12374	2.68768
MSTRG.12125	3.74746	6.47262	5.55388	2.52884	2.83526	1.00864
SNRPD2	210.793	230.624	252.501	136.543	126.841	136.349
WWTR1	31.7629	32.8321	32.5609	13.6783	15.2115	14.7075
B3GALT4	0.901936	0.632798	1.1242	0.279061	0.022947	0
DALRD3	15.3905	16.2486	15.9795	7.64535	7.38469	8.06882
TNFRSF14	2.11578	1.73742	2.40456	0.835823	0.530992	0.808408
TEDC2	6.76202	7.11618	7.91943	2.20368	2.04431	1.62084
TEDC1	5.19007	5.0765	5.05646	1.44029	1.27476	0.940494
PC	14.3942	15.1395	14.7648	6.04032	5.19961	5.77778
B4GALT1	63.3784	56.7938	60.4307	22.3286	23.8702	22.7238
B4GALT6	0.962088	1.14589	1.25347	0.346544	0.270432	0.325861
ROMO1	65.1933	56.6508	53.6463	19.1503	24.2115	26.2668
TNFRSF1A	69.7211	62.1136	61.2997	26.0213	27.0908	25.3014
FAM174C	31.8173	30.5044	28.0921	11.0662	12.8171	11.419
MSTRG.16848	3.29178	2.51137	3.2183	1.18578	1.01934	1.59025
ARNTL2	2.84069	2.38121	2.11537	0.607944	0.780687	2.16239
OGFRL1	19.6345	20.1257	21.4704	4.29383	4.01795	4.33484
PAX9	1.90609	1.41684	1.517	0.615392	0.461887	0.519648
FOSL1	5.57801	3.63591	3.02346	0.477722	0.711841	1.31007
CCDC12	11.1963	10.7209	10.2809	5.28272	4.98282	5.59595
CD68	32.0302	22.5832	21.9158	1.86659	1.71066	1.65589
HSPB1	340.999	345.795	319.919	63.2073	63.1364	59.8684
PKN3	3.48959	3.8364	3.68753	0.92788	1.11301	0.550581
HSPB8	15.9665	14.078	13.5595	4.23914	3.78923	4.87731
RHOBTB2	21.6304	22.1499	21.8905	3.67952	3.71192	4.14357
SAP30	47.4597	56.446	54.1215	13.2408	13.8107	15.2549
PLOD3	81.8604	77.8853	72.1632	39.9374	38.013	39.7118
LMF2	16.8791	13.9235	13.8458	6.408	5.44925	5.71833
TMEM270	1.12515	1.16875	0.976814	0	0	0
F8A2	11.5445	10.4073	9.53761	2.45694	2.73229	2.53687
LIG1	11.3916	12.6553	12.6364	5.27552	4.66603	3.68924
GLIS2	7.9881	7.13915	6.90342	4.02113	3.54478	3.05791
TUBA1C	141.777	160.104	159.643	29.6023	24.8602	30.1385
TUBA1B	611.347	701.802	712.831	170.251	152.406	176.8
ANLN	15.6641	17.9969	20.056	4.78487	4.66592	5.22665
G6PD	140.924	156.558	151.688	27.58	25.6573	22.9447
SMIM3	47.1424	36.2	35.8449	16.3991	15.4915	18.9497
C7orf50	52.706	50.3718	48.8829	24.8411	25.4811	23.8734
SREBF2	55.7665	54.789	53.1532	25.5635	24.5036	23.7371
SREBF1	86.0313	83.4957	84.2341	23.4421	20.6391	17.6019
STAC	1.99251	2.5617	2.84358	0.655268	0.508953	0.706136
CIT	3.52961	4.5948	4.48903	1.70544	1.67087	2.13902
LRP10	53.6885	52.4179	49.1208	25.6657	25.167	24.1226
LRP11	7.76203	8.88916	8.85966	3.07443	3.79807	4.23965
GPC1	17.2301	19.2444	18.1646	9.68443	8.7803	7.68789
GPC4	17.8498	20.9885	20.8947	5.11265	5.73558	6.07069
SLC50A1	26.5059	24.8529	23.2749	14.0027	14.9975	13.3996
PIK3CD	2.90232	2.58529	2.59055	0.520092	0.437654	0.489563
KCNJ2	2.44992	3.67734	2.77622	0.391657	0.861405	0.44298
ANXA1	282.105	324.746	357.131	70.018	66.3768	84.6226
ALDH3A1	0.775796	1.51649	1.20193	0	0.023842	0
MGST2	38.0605	35.878	38.9228	16.3944	21.9059	19.3104
MGST1	279.481	287.89	302.41	46.659	50.8098	60.5148
KCNIP3	13.293	15.4591	12.6694	4.25248	3.97922	4.18808
KCNIP2	0.713847	1.3403	1.07863	0.430284	1.21102	0.166602
AVPI1	7.83653	7.4513	8.79399	2.76086	1.93425	2.66219
RPS6KA1	11.686	11.1852	10.4441	4.37097	3.09903	3.11194
PISD	13.8375	11.7542	12.2243	6.76571	7.34196	6.44868
PCDH1	6.08526	4.52568	3.9551	0.858081	0.503003	0.448019
SLC7A2	3.472	3.00709	3.38178	0.778536	0.649806	0.533387
MSTRG.16139	1.90061	3.05713	2.10597	0.602155	0.168382	0.100218
IRF3	37.2189	37.2252	37.2345	17.3209	21.3478	15.5309
MT2A	1715.54	1467.44	1480.72	315.338	286.961	316.101
MMAB	8.49701	7.52958	8.84739	3.74506	2.32869	2.93339
SPP1	195.909	187.234	203.652	43.5686	46.1823	52.9757
KIAA1522	21.9727	22.5276	22.4371	4.69669	5.7012	3.42255
HMGB2	102.884	120.933	133.457	20.8549	20.7731	21.768
FRRS1	2.13987	2.10111	2.19839	0.877937	1.02432	0.969985
KIF4A	15.3066	18.7247	18.8043	4.18408	3.90614	4.14508
ETNK2	19.8186	20.2107	20.4401	9.94036	7.42577	8.12766
CA11	41.9633	33.4676	36.1276	18.1707	15.9191	18.1339
DMTN	24.2433	29.8106	25.4168	11.3495	11.2096	11.4472
RAB20	2.95435	2.81213	2.62748	0.766303	1.09037	0.870107
AL365205.1	5.74754	6.31432	6.22162	3.33576	3.91291	2.4299
DZIP1L	1.08913	1.2751	1.1551	0.816672	1.11223	0.287496
WDR76	5.92574	7.20122	5.79491	1.75801	2.09865	2.05033
NQO1	400.885	477.016	500.464	102.758	104.635	127.814
PCDH20	20.9035	18.3548	18.9174	4.40865	4.98548	5.89728
FKBP2	61.9008	55.5949	57.4413	21.9866	17.2068	22.916
PAK4	22.4442	22.655	20.9481	8.51293	9.65865	7.83857
PAK6	0.864492	0.81065	0.839477	0.167699	0.085459	0.078019
PAK3	6.35148	6.06693	6.53416	2.51925	2.42046	2.37041
CALCRL	58.592	46.2556	47.2963	11.7541	12.9455	13.2318
KRT18	27.038	25.7597	25.7742	4.46348	4.15801	5.20298
DMBT1	1.63626	1.1779	0.950766	0.411931	0.416017	0.417176
TNS3	32.3025	36.2859	35.4394	15.4222	14.9001	18.1986
TRAF3IP2	2.63102	3.46744	3.03451	0.929466	1.06408	0.721693
CALML4	3.27323	1.73293	2.54197	0.52558	0.583257	0.134824
PDGFRL	26.6309	23.7812	22.6286	2.77152	2.73111	1.87699
TPM2	5.21411	7.97558	7.56644	3.70287	4.14466	1.23744
SIPA1	8.95383	8.82867	8.45225	1.34487	1.67939	1.85046
PLPP2	61.6286	55.3253	52.6482	15.5565	18.8459	15.511
SH3RF2	0.847115	0.998289	1.19973	0.416393	0.642397	0.334427
RAB15	5.91626	5.82645	5.55592	2.68873	3.14345	2.10952
PPP1CA	71.8946	77.2074	70.9213	40.2945	38.4347	39.3025
MSTRG.9881	9.0174	9.80126	10.4845	5.49387	4.92864	4.31678
DCXR	55.244	64.8855	66.5861	20.2386	20.2284	24.7364
CHPF2	53.3711	45.0671	41.2473	26.592	27.6397	24.0348
TRADD	37.5217	36.4642	36.4522	15.875	14.5126	13.278
FBXL14	9.13009	8.40753	7.55408	4.87869	4.35337	4.89243
EBP	28.6556	29.692	28.4111	11.1881	12.4433	9.79131
PCLAF	25.8904	25.951	31.4352	4.66806	3.93267	3.19556
CBR3	4.51631	5.64609	3.25659	0.996792	0.747567	1.00267
INSYN2B	1.40916	1.33157	1.36218	0.329058	0.343803	0.507214
PNKP	15.722	18.7468	17.7932	11.0192	9.19875	8.11792
ADPRS	41.6935	34.8198	35.6618	20.4351	21.7355	17.6814
GDF15	113.992	97.0846	90.4067	16.3856	20.8233	16.139
PPDPF	129.858	128.617	116.885	54.7214	44.8433	48.2201
B3GLCT	8.96475	8.9107	10.6967	4.45129	5.10839	5.66211
GAPDH	3106.62	2881.51	2801.03	856.658	850.671	917.802
PRLR	1.51775	1.57262	1.40023	0.604529	0.842901	0.625393
RGS19	5.15525	5.47848	4.22468	1.6183	2.36763	1.27449
ANXA11	16.6473	16.5246	14.8343	8.61894	8.23631	7.19726
LAMA5	39.6246	36.1117	33.2091	20.4777	18.1361	17.5958
SLC3A2	252.907	228.272	232.314	85.341	83.5131	81.3023
EIF4EBP1	71.9223	80.8458	74.1071	38.8005	39.0763	38.877
STING1	18.9367	19.2698	18.2755	5.03606	4.31522	4.98041
TEX264	33.9217	33.0593	30.5191	14.9019	12.6856	11.4517
ZNF385A	3.69221	3.28952	3.54484	2.1082	1.77213	1.80813
MSTRG.8004	2.81422	2.387	3.37137	1.31511	1.29575	1.66268
IDO1	5.81627	4.22247	6.73222	2.48916	3.48217	2.50628
SEL1L3	16.2333	17.301	17.6253	3.36656	3.39272	3.79614
LYPD1	23.4777	29.4434	29.0286	11.9354	10.1405	11.5275
SLC48A1	9.66543	8.90986	9.57795	3.29307	3.35037	3.36839
RGS2	23.1225	19.1032	21.3213	11.7856	10.966	13.2161
SERTAD4	2.65809	3.16102	2.95949	0.916395	1.32244	1.17645
HOXD11	44.7513	47.3997	46.6996	23.0456	24.1117	22.3854
NAB2	9.05711	9.32164	9.07216	4.52899	4.67405	4.29837
ENOSF1	0.707187	1.13756	0.559093	0.15384	0.135985	0
HAPLN3	2.13372	2.48889	1.83139	0.238799	0.099478	0.188002
GPR3	0.881424	1.46656	1.41297	0.122343	0.60005	0.376748
ABHD3	5.79544	5.31797	6.04401	1.03767	2.98959	1.4434
PCDH19	0.339693	0.488144	0.565926	0.240294	0.242377	0.209357
UQCC3	4.30909	5.08552	4.3583	1.96949	2.13069	2.60589
C1orf35	15.9272	20.1121	16.6833	10.3254	11.0913	7.56674
CD151	144.567	139.239	134.495	58.1071	58.1951	56.7186
HTRA1	349.459	286.291	272.75	70.4234	65.5031	76.1215
MFSD3	30.913	27.2932	26.0213	15.4457	14.3364	13.9244
DSG2	11.0916	8.92235	9.22992	4.84652	4.90448	4.86802
POLR2L	49.3519	54.0585	52.006	17.857	25.6767	20.3925
GAMT	26.5644	27.3648	23.8251	15.657	14.5557	11.827
MAPK11	6.34132	7.89611	7.30475	1.67648	2.17245	1.49277
MAPK12	10.6333	12.461	12.0934	4.52836	4.18982	4.28867
PLCD3	4.8443	5.0415	4.81708	2.69297	2.52906	2.43183
TACC3	27.1875	30.0146	30.8974	7.0229	5.35704	4.96248
JDP2	3.75494	3.31392	2.97198	1.60029	1.56735	1.21992
TMEM238	3.37501	3.51317	3.20265	0.140869	0.425874	1.39322
TMEM234	9.24372	9.91288	9.58587	4.69292	2.94596	4.23365
MKI67	12.0956	13.9869	13.9293	3.10442	3.28752	2.99855
BCL2L11	26.2211	28.6454	28.0451	12.9128	12.5756	11.2023
BCL2L12	13.1951	15.7566	14.7201	8.8518	7.26065	8.68876
ESCO2	4.63021	6.03611	6.30197	1.2334	1.74623	1.59633
RPL35	340.094	387.225	365.602	194.997	188.452	193.155
BUB1B	9.79682	12.0158	12.439	2.73575	2.80587	3.19338
PTGER4	1.12715	1.39762	1.32851	0.345771	0.244192	0.273606
TGFB1I1	7.6038	10.644	10.6671	3.91425	4.22057	3.7503
CXCL16	30.4638	22.5575	21.5806	8.79105	8.11607	8.20965
RAB27B	1.38535	1.18769	1.50756	0.218256	0.436238	0.486678
DRP2	0.233485	0.239225	0.409754	0.190847	0.092141	0.089908
C21orf58	4.42943	4.91782	6.46892	1.93148	2.95215	1.88281
ZBTB42	3.37575	2.61797	3.44425	1.67871	1.84685	1.38105
SELENBP1	0.474632	1.0564	0.826438	0.128184	0.279346	0.336826
ACP5	19.1991	14.61	14.5732	3.26865	2.54265	3.73966
VSNL1	0.931926	0.996475	0.805316	0.284169	0.437228	0.590222
GLA	54.0103	51.9924	54.5647	28.9175	30.754	26.1201
SLC2A12	9.1941	11.8397	12.1425	2.22544	2.38564	2.9379
UBE2T	38.6456	38.954	47.2421	14.322	13.794	16.0671
BSG	745.882	677.51	648.347	298.863	302.435	311.531
SLC27A1	14.739	15.9786	16.4859	8.74784	9.44863	7.34008
SLC27A3	12.7078	12.916	11.7945	4.1551	4.05184	2.85787
MME	0.744346	1.17535	0.947888	0.233192	0.314731	0.48952
ERF	22.6415	20.4532	19.2857	10.9252	10.1049	10.0283
ORC1	6.27569	7.19252	8.32342	1.23036	0.732064	1.79587
FCGRT	53.9831	46.8586	46.7308	15.8921	18.6237	17.6258
FBN2	1.65449	1.80977	1.41606	0.820781	0.606156	0.621572
DEPDC1B	7.63046	8.4155	8.49941	3.03769	2.99693	3.54033
APOBEC3F	10.6809	10.2259	9.73902	5.64954	4.78167	4.69506
FOXF2	0.789711	0.919734	0.874536	0.486822	0.503836	0.201018
TSC22D1	121.879	112.188	120.655	54.1414	57.873	61.7852
FCHSD1	9.59476	10.7689	10.779	6.13931	6.03685	4.4163
AC136475.9	71.9354	17.2931	56.9627	3.69082	0	0
TRAIP	3.72853	4.03195	3.81678	1.43963	2.06452	1.23026
BCKDK	28.0686	27.4091	26.536	15.6434	15.7108	14.9093
ADAMTSL5	1.93355	2.54783	2.13476	0.58536	0.806518	0.333118
C6orf141	6.54654	7.55119	7.94191	2.05014	2.56845	0.994458
INCENP	10.2491	10.8828	11.5735	5.3002	4.75367	4.05828
DEPDC1	7.64921	7.99966	8.74527	2.01271	2.44915	2.1262
PSMB10	53.0835	49.8892	47.9126	20.4979	19.7384	15.7223
FANCG	13.6564	17.0192	16.1311	7.43002	7.97849	6.72325
FANCB	0.987317	0.768511	1.06297	0.411231	0.351339	0.357645
FANCA	4.41255	5.73096	5.80465	2.45546	2.07535	2.43441
MSTRG.19326	14.0126	18.6446	19.1353	0.432196	0.239106	0.614027
FANCI	15.8281	17.1716	18.8408	6.19544	6.68479	5.86835
HAS3	3.33681	5.3227	5.16292	0.784755	0.716519	0.481721
SLC45A3	0.972257	1.24177	1.02454	0.332461	0.402501	0.522483
CDK1	29.6435	29.6141	34.819	7.67419	8.38521	8.13102
CDK2	31.6783	37.5423	38.7846	11.1938	13.2599	12.5808
HEXB	126.24	113.371	119.728	53.3501	60.5137	61.3487
CEP55	16.3281	18.0392	20.219	4.2105	3.75312	4.14979
SUN2	16.6786	19.9911	17.1415	10.8749	9.58678	8.23254
RGL3	2.72	3.57697	3.235	2.16772	1.98013	1.06868
CDH24	6.3542	6.88612	6.10886	3.4687	3.52556	2.49075
PRKCH	1.54895	0.987159	1.39305	0.862688	0.60648	0.479574
PRKCA	19.2655	23.7359	23.964	5.68319	5.57705	5.05196
PRKCD	9.85047	8.80969	9.68639	3.16209	3.05322	3.14696
CKLF-CMTM1	4.67102	7.50577	5.50624	4.06032	2.15732	2.32352
TYMS	100.325	123.604	119.512	9.397	10.8448	10.9749
TYMP	2.24108	2.48693	2.65821	1.29157	1.32063	0.789293
GPER1	4.49766	3.66843	3.79499	1.11047	1.19174	0.77274
PDZRN4	0.913002	0.711325	1.13082	0.240255	0.250681	0.259242
CTSH	12.4448	12.3996	11.8523	2.34319	2.1076	2.42554
CTSC	72.1368	67.6119	71.9179	20.4049	24.2621	29.0374
FGFR4	0.49135	0.716683	0.637405	0.256392	0.377326	0.213125
FGFR3	1.08681	1.82717	1.93259	0.181932	0.12393	0.104325
CTSV	1.09132	0.8249	0.851385	0.291149	0.114746	0.198523
FGFR1	34.432	41.4683	40.4953	16.974	15.4902	15.5912
CXCL3	3.18606	3.22914	4.08055	0.675633	1.06419	0.953393
CXCL2	3.96758	2.43239	4.92932	0.752006	0.311475	0.235976
CXCL8	13.1068	13.428	12.8343	2.89558	3.42904	3.26979
PRRX1	40.9891	35.9326	37.8938	12.7393	14.931	13.8821
STRIP2	0.679267	0.704542	0.882326	0.273025	0.381969	0.344578
LIF	7.55537	6.98874	7.35642	1.56013	1.33382	1.25297
AP2S1	142.855	139.689	147.677	73.7283	80.694	76.9774
GAB3	0.514508	0.656368	0.648713	0.278741	0.342684	0.196824
CARD6	3.53249	3.89105	3.93919	2.14616	1.74004	2.08087
GPAA1	129.674	122.817	111.062	45.6063	45.277	39.8316
ERP29	143.17	133.693	126.992	57.2323	59.6652	53.4972
UBA7	30.3723	31.0645	31.2002	13.2013	12.4626	11.3718
UBE2C	45.7605	59.3113	58.7977	8.30886	7.21451	8.71351
UBE2S	68.5381	81.2887	72.2925	27.2078	27.4033	26.4991
PTGFR	1.17752	0.869454	1.07807	0.141638	0.347393	0.272746
FLT3LG	12.4077	11.4547	13.435	4.478	3.83242	4.03061
IL6	5.87223	6.16365	6.25616	0.698486	0.505055	0.412796
DTX2	14.4411	14.7815	15.9461	5.30161	4.12465	4.37984
BIRC5	27.8418	30.7104	31.0723	5.04343	4.67559	4.16208
BIRC3	1.75598	1.08672	1.29633	0.82617	0.644677	0.644843
F8A3	7.72513	6.69496	6.91861	1.85353	2.37865	2.07655
MEA1	42.5462	39.9939	38.3452	18.6028	17.9641	14.8146
ADORA2B	32.154	33.9135	34.687	2.25383	2.31576	3.14753
CLCF1	5.99486	7.38265	6.47985	0.747676	0.477154	0.435625
PRUNE2	1.46799	1.03916	0.98243	0.178637	0.151087	0.178322
CRIM1	35.5858	41.1607	40.0666	11.3433	11.6397	12.0595
TIMP1	242.523	219.047	227.133	109.439	110.898	117.747
KCNK1	3.08555	2.70149	3.07817	1.43445	1.16966	1.47863
KCNK2	11.91	14.2824	14.3014	0.317427	0.362356	0.412456
INAFM1	25.4597	23.6026	20.608	6.58155	8.89989	4.51589
LYN	2.09634	1.76624	2.44535	1.11523	1.16276	1.15858
PSORS1C1	3.34228	2.74333	5.04743	1.72762	1.27753	2.5923
TNIK	5.72654	6.37068	6.4333	1.04367	0.992622	0.998814
F8A1	13.4003	13.0093	12.8399	3.58841	3.49635	3.95526
ZWINT	15.2044	20.4439	21.3156	4.50814	4.10108	4.00258
HLA-F	298.151	230.967	211.18	109.623	115.071	111.586
HAUS8	10.1828	10.4761	8.57629	1.32044	2.19536	1.6269
ADGRG6	1.30868	0.925037	1.18394	0.135835	0.191698	0.180249
PRSS35	2.6394	3.77318	3.77178	1.18507	1.61059	1.45632
TFEB	6.81169	6.04791	5.58961	2.58715	2.18554	2.57769
TMEM160	28.635	31.3843	27.705	17.1344	12.8258	14.2245
VAV3	5.78269	5.2401	6.2689	1.92649	2.74632	2.55792
TNFAIP2	43.1717	46.8804	44.624	18.5674	18.1051	16.1245
ECI1	33.6237	37.5523	36.9239	16.6211	19.7885	18.9627
NRBP2	14.2883	19.8012	20.1096	11.2833	11.4876	6.36139
MGAT5B	34.4164	27.8205	25.7215	4.20018	4.00792	3.88387
PAQR8	3.75895	3.91197	3.64565	1.36541	1.57924	1.39449
PAQR4	7.39097	10.9381	9.19167	2.74108	3.01031	2.4971
FADS3	24.3221	33.5093	29.9687	4.73954	4.79409	3.41674
FADS2	28.4104	30.5486	29.432	16.2233	14.5192	13.8229
SIL1	62.1815	51.2899	48.8794	23.3437	26.4354	28.6584
PRR5L	1.78788	3.31243	2.63639	0.391088	0.195893	0.410405
TMEM121	2.56049	1.35776	2.33239	0.530757	1.05601	0.622508
PLOD2	41.176	34.6493	35.1541	18.487	20.7017	20.4336
PLOD1	176.508	134.43	119.771	36.4333	39.1744	36.9437
DNASE2	105.321	97.0313	103.535	44.7451	44.6201	46.7409
GFPT2	3.6205	3.26825	3.37007	1.8137	1.78447	1.23815
SSBP4	22.6192	22.5745	20.2425	10.1781	8.51595	8.99529
SMTN	6.20713	6.06562	5.85456	1.87476	1.95421	1.76271
ARHGEF16	0.654057	0.844091	0.573014	0.031671	0.053345	0.231535
PAPPA	2.47408	2.10613	1.89904	0.315496	0.318431	0.220171
SHCBP1	9.32822	9.57502	10.2405	2.64796	1.98436	2.34641
ZNF771	9.7517	11.349	10.361	5.72606	6.16908	4.91051
CHCHD5	9.84471	12.1357	10.1461	6.05732	5.24651	6.0689
LCTL	0.957921	1.44939	1.53203	0.234501	0.87802	0.172982
OVCA2	21.1269	24.1417	21.2003	7.37883	7.70926	8.38396
ZNF511	12.7527	17.2152	12.7845	7.26437	7.40046	6.42811
TMTC1	5.81253	6.62453	6.2615	1.68733	1.44967	1.64088
RPH3AL	2.78268	2.94546	2.2118	1.25623	1.28133	1.12411
ALYREF	77.7186	81.8208	84.3888	40.0743	36.8261	39.9557
SLC39A1	92.6915	91.7249	81.7579	28.4694	29.2599	26.3413
NEURL1B	4.56024	5.67479	5.37141	1.36975	1.28644	1.23596
SLCO4A1	1.70688	1.14976	1.57991	0.151681	0.228927	0.045903
ROM1	5.52047	5.97986	6.63764	2.1007	2.20475	1.9549
TLCD3A	16.5221	17.0381	17.4909	10.4519	8.07124	9.70793
TMEM63A	15.0972	17.3724	15.18	8.50945	7.76297	6.11951
NAA38	47.8967	47.2407	45.1295	17.8386	15.319	17.7111
ZMYND15	0.979734	1.16833	1.80221	0.550092	0.237889	0.378148
NDE1	14.1076	14.9091	13.9327	8.11457	8.57239	6.40078
PDE1C	16.7956	23.1802	23.4292	8.48095	8.11088	7.19042
MSTRG.23324	5.10443	5.90678	7.13822	4.25131	3.25698	2.03205
NDUFC1	36.0087	43.8881	38.7854	18.0401	22.5545	19.8688
MSTRG.1468	3.70704	2.4669	2.19094	1.14526	1.29721	1.3521
NRP1	64.9928	54.9571	57.2195	9.4498	10.1841	8.41791
NRP2	25.6019	23.9359	25.1812	5.85251	5.60997	5.92961
DNPH1	3.18407	3.51524	2.22976	1.5703	2.24814	1.02787
ARSA	17.112	16.0046	14.9747	7.78325	7.95509	7.63866
FBLN1	35.885	33.9447	35.0959	18.602	19.0118	17.5736
AKIP1	32.726	34.3428	35.0701	13.2729	12.7769	11.0045
STRA6	29.6925	30.3692	28.0966	2.53115	2.85426	2.12665
KIFC2	19.0083	26.4156	23.8196	10.3277	10.8593	5.32509
KIFC3	8.69409	8.17669	8.08108	3.15986	2.96731	2.94282
KIFC1	18.1856	22.0847	22.5085	3.4855	3.05066	3.00902
ACTB	2078.83	2324.67	2256.03	954.001	921.859	959.223
NRGN	2.3354	2.67548	2.51204	0.063289	0.144634	0.19056
HSBP1L1	6.8141	9.38587	6.47576	2.42507	4.36351	4.57526
BLVRB	65.839	66.6342	57.1311	20.8089	17.7229	15.672
EPOR	7.87846	7.52559	6.6191	2.58786	2.26776	2.29072
SH3TC2	0.045012	0.218073	0.204755	0.011722	0.026083	0.025133
SH3TC1	0.709102	0.563471	0.51301	0.233385	0.16908	0.146404
LYNX1	0.381527	0.71601	0.398956	0.461587	0.203073	0.124415
STARD4	13.7598	13.4464	15.2097	7.22361	7.08052	5.4589
HS6ST2	34.5425	30.7141	31.4138	7.68628	7.16433	8.09636
UBL4A	31.6758	33.7308	31.5446	17.9368	15.606	16.4478
CERCAM	50.1407	39.6866	38.5424	8.72528	10.2914	11.1128
LMNB2	36.6523	44.7751	42.1614	16.48	14.1355	13.664
GDPD5	5.70683	5.01695	4.27895	0.352111	0.43032	0.209588
CADM1	13.0886	15.8345	15.8966	3.4092	3.74422	4.14094
TGFB1	80.5704	73.919	72.6769	25.6054	22.2973	23.7813
ETS1	10.0527	13.8079	11.832	5.39328	5.82091	6.89726
ARPIN-AP3S2	1.58112	2.58013	0.670101	0.655279	0.94436	0.420904
MGAT1	69.8674	56.1827	61.5142	42.7536	41.542	36.4782
PDCD1LG2	4.90513	4.173	5.30175	1.11262	2.19254	1.97162
CHST14	22.3108	20.1815	19.7403	10.184	9.78889	11.7876
MMP2	115.565	105.601	101.341	30.8205	29.9479	32.0014
RRAS	38.6281	35.1921	31.5848	8.64364	9.70853	7.45506
RUNX2	8.22319	7.63615	6.50672	3.30907	2.38523	2.34645
TNFRSF12A	33.5308	39.1373	36.5814	5.46158	4.86146	5.13329
JUP	71.8642	56.0262	55.4875	31.7307	31.5028	31.0408
SCNN1A	1.13908	0.687328	0.72429	0	0	0
FAM98C	14.4349	12.3324	11.683	6.22727	5.21174	6.62521
ARHGEF39	3.99038	4.92774	4.35382	0.8625	1.2357	0.59867
BST2	2427.91	2327.91	2355.14	760.348	782.71	797.735
SCUBE3	0.161234	0.311804	0.324404	0.088763	0.148081	0.016985
RHBDF1	7.95203	8.51925	7.76411	2.47601	2.16251	1.60801
RHBDF2	11.6105	9.75506	8.43789	3.2325	3.41593	2.74903
MSMO1	48.4417	48.3697	50.1793	22.6305	22.2528	27.434
A2M	0.566309	0.433848	0.312402	0.16297	0	0.06993
MSTRG.13449	5.21602	4.79402	6.74459	1.67421	2.06056	2.37691
RUSC1	54.6561	66.9924	54.2005	24.2125	22.5769	22.6189
HROB	3.16643	3.54263	3.28245	0.79655	0.902184	0.861849
PPIF	33.7687	38.8471	36.516	18.6497	18.8566	19.3891
PPIB	536.328	481.708	469.188	266.959	290.513	285.585
SNTB1	1.33601	1.39381	1.93691	0.419178	0.400524	0.414686
CORO1B	36.229	39.1809	40.0706	20.9892	11.5078	14.2281
CORO1A	1.65911	1.76632	1.50479	0.23269	0.470412	0.355599
MOXD1	13.7434	13.869	14.3012	3.59189	3.97413	4.27639
NPAS1	1.43297	2.17458	1.92584	0.66804	0.538965	1.49613
FAU	263.806	290.444	262.008	148.791	153.528	143.243
FAH	15.4971	17.0381	15.3699	6.91031	5.5802	5.55167
CENPB	40.9567	38.5359	35.9285	21.521	19.1496	20.4833
TSEN34	52.7353	53.5796	52.3996	27.6897	26.5437	28.9721
NCAPH2	16.7401	19.6635	19.3227	10.8954	9.90162	9.20613
ETS2	26.8643	26.9145	27.4294	14.0036	12.9348	13.8247
NRN1	27.1223	21.5875	22.5343	11.3859	12.9961	11.2587
LRPAP1	14.5685	13.473	12.686	6.19606	6.15339	5.86812
FSTL1	39.6281	43.8734	47.5715	21.4492	22.8194	22.8021
POLQ	1.87072	2.23679	2.42639	0.886156	0.779576	0.465686
NUF2	13.3715	13.949	16.6959	4.30679	3.32176	3.07242
FLI1	2.10718	2.12018	1.86116	1.40433	0.781139	0.900933
MSTRG.8432	3.67231	3.13896	3.0942	1.48891	1.81935	1.27813
ITPR3	11.2411	12.0281	12.0289	1.97034	2.22525	1.45734
PLXNB2	45.1816	42.7901	40.6268	25.1952	24.5015	23.1278
SSNA1	41.565	41.5999	37.0561	18.8529	21.3442	18.2272
CARD10	4.24201	4.5808	4.65655	1.78072	1.81949	1.27881
HRCT1	4.23338	7.16848	5.87763	0.25761	0.472475	0.24927
EPHA6	0.533959	0.758936	0.786302	0.225624	0.158714	0.28075
EPHA5	5.16859	4.95493	6.17943	1.76614	2.02061	2.44236
EPHA2	76.4447	67.5595	64.621	5.89602	5.79126	5.94503
FGF12	6.09845	6.38406	6.38459	1.74763	2.15527	1.87726
FGF11	2.40119	2.08979	2.24775	1.25752	0.909105	1.2595
VAMP1	2.08946	2.54149	2.71112	1.26498	1.70924	0.701186
SEMA3A	13.0241	12.9393	14.0263	6.05168	6.33042	6.81071
SEMA3F	3.32609	3.21285	2.63247	0.477527	0.255689	0.371037
ARHGAP11A	9.50389	14.1806	11.2279	4.36056	4.5823	4.39212
ARHGAP11B	2.13424	2.57025	2.77266	1.56292	1.18749	1.1559
ARL2	29.905	28.8659	26.4098	12.5802	14.8842	13.349
RRM2	46.5032	52.8839	54.8078	6.29224	6.20479	5.63523
MSTRG.495	38.8808	52.6093	53.2596	17.2694	16.285	12.382
TENT5A	37.4109	29.9168	30.2038	16.532	17.1692	16.5603
TAPBPL	1.51519	1.30189	0.70422	0.447576	0.358864	0.248677
NPAS2	1.05303	0.890906	0.831539	0.05595	0.076797	0.026263
C1QTNF2	1.07985	1.24623	0.911949	0.371467	0.298334	0.380385
C1QTNF1	90.3442	93.1811	88.8252	11.6494	10.4479	12.5356
TFE3	23.8464	25.0883	24.3666	14.0933	14.7023	11.723
PGAP3	9.92681	10.6412	8.80031	4.60296	4.67513	3.83762
TLCD4	1.69376	1.42878	1.58816	0.660358	0.809389	0.807542
NAGS	1.02329	1.35542	1.43897	0.598952	0.234369	0.276413
C19orf53	68.0106	78.1301	69.0729	33.8792	38.4922	38.0849
PIDD1	4.13937	5.34195	6.10512	2.31588	2.05094	1.91077
PRR11	4.84587	6.93173	7.06988	1.38675	1.37386	1.9883
PRR16	1.4103	0.892134	1.32841	0.150289	0.472787	0.734133
TNFSF13	4.23475	7.87205	7.63289	1.92439	3.18762	2.01069
TNFSF12	22.0474	19.5074	18.8886	8.47738	9.68228	9.24518
TNFSF10	46.2736	41.3641	42.1661	12.5383	14.6753	15.657
TNFSF15	0.859601	0.710007	0.60109	0.039757	0.156851	0.053568
TAX1BP3	36.5595	37.4831	32.6114	17.6362	18.183	16.7447
TICRR	3.73772	3.91033	3.43995	1.37613	1.55905	0.956784
MSTRG.11022	21.0364	19.0593	17.9534	6.04845	4.91378	5.95767
CYP2J2	17.7463	16.232	18.0963	8.9272	9.18144	8.11843
ASPM	10.0344	11.3409	12.611	2.82883	3.44207	3.12644
ADGRB2	12.84	10.8609	9.90574	6.04228	6.89846	6.10978
RNF26	20.5501	20.5995	18.158	10.0358	10.1033	10.7652
FOSL2	13.0428	13.4317	12.1951	6.66674	6.67706	6.35071
RADIL	0.445134	0.347598	0.418086	0.099055	0.081532	0.021676
IGSF8	40.6724	38.9425	36.3717	13.1903	11.44	10.9662
IGSF1	8.35242	7.73172	7.56294	1.91943	2.12105	1.47577
MYOF	38.238	42.0329	42.7941	9.05368	10.0552	9.52821
AQP3	0.620826	0.488095	0.667242	0.330207	0.348943	0.22549
GPX1	120.305	133.312	122.056	56.8086	52.4369	61.5944
AQP1	0.352237	0.316783	0.867309	0.148325	0.053554	0.118504
APOL3	6.04067	4.82522	5.13743	2.25217	3.05096	3.00249
APOL1	27.0519	19.2309	18.437	5.1307	6.79515	5.19241
ITGB3	0.270462	0.455157	0.509871	0.060612	0.115902	0.011428
ITGB5	7.63815	7.90083	6.91404	2.3323	2.11169	2.25703
ITGB4	57.2229	67.2681	61.8144	1.37401	1.28702	0.874251
ITGB8	13.6474	13.1614	13.8306	6.58912	7.03379	6.07109
TNIP2	13.9822	14.3995	11.5703	7.20494	8.67383	6.19147
PANX2	4.8658	4.1869	3.92371	0.651596	0.848815	1.59622
SLC25A1	83.9082	80.27	72.4241	30.0994	30.1269	28.4151
EGF	2.07729	1.69281	2.02646	0.649433	0.491329	0.728103
SMAGP	4.65072	5.79792	4.84297	1.76113	1.39622	1.57355
SLC12A4	20.4508	21.8354	20.0159	9.09032	10.4351	8.36044
SHMT1	25.8365	27.2794	24.6646	12.7833	12.8416	12.9713
LBH	10.7876	18.8624	18.9389	1.07226	1.24341	0.97522
SLC12A9	17.8968	20.4238	18.5057	9.1311	8.92141	7.55234
ATP1B1	90.6471	76.0968	83.571	26.1412	30.1736	31.584
LY96	12.5498	10.0085	13.3129	3.54407	4.72999	7.2558
PSMC3	93.889	96.7263	99.1614	54.7447	49.2073	56.6404
PLD2	12.402	13.2569	14.5277	8.76801	6.95703	6.84049
WHRN	10.2097	10.1986	8.49119	4.18136	3.87463	2.97897
ETNPPL	0.831576	0.778597	0.776085	0.144179	0.158017	0.158859
TIMELESS	13.374	17.5807	16.4954	6.97036	7.3144	7.02457
ITPKA	4.22031	3.45688	4.37506	1.39764	1.75831	1.5556
BCO1	0.971528	1.00529	0.789307	0.223593	0.311759	0.306239
SH3BP4	14.5522	13.8925	14.228	7.68063	6.36636	7.27308
PKM	759.921	691.353	698.441	237.68	240.572	246.524
ITPK1	11.0582	10.512	11.261	2.36915	1.28061	1.34028
ORAI3	18.42	15.1659	16.4228	5.96848	6.8669	6.48096
ORAI1	16.5145	16.7697	12.7667	6.00855	6.93099	8.50328
TUBB2A	42.1402	42.6049	41.9005	16.1239	15.4481	17.4919
TUBB2B	25.6451	25.8258	24.3967	14.1293	11.3643	14.7027
RNASEH2A	34.5088	36.0235	36.7197	11.0261	10.8794	9.83222
COMTD1	8.11674	8.21474	8.22426	1.74551	1.85949	1.39654
NEIL3	6.30054	7.51587	8.05621	1.05126	1.20067	1.34277
BAIAP2L1	0.65984	0.536661	0.797661	0.197772	0.148482	0.142184
ASL	12.4634	12.8383	13.0138	5.54903	5.84355	5.74588
COL5A1	29.528	28.0751	26.2443	10.4819	10.6658	8.82956
NAT14	43.9558	44.6946	39.0536	21.9475	19.8814	20.9839
MSTRG.15335	2.06006	1.78754	2.71042	0.900583	1.28584	0.206066
LENG1	4.73184	4.33895	4.31855	2.93661	2.41685	2.11989
RCE1	15.6616	14.0581	12.4601	7.28642	7.48246	6.74983
MICOS13	40.0036	42.6719	43.5348	23.4321	21.6108	20.2309
SCN9A	0.311999	0.372067	0.408061	0.049849	0.049713	0.093572
RAD54L	9.52162	10.8203	8.51595	1.87109	1.20955	1.50176
ABCB9	6.34277	6.38826	5.12708	2.37018	2.13661	1.7025
PSME2	264.621	259.284	277.594	141.357	154.431	148.475
SYDE1	21.973	23.2864	23.2516	10.8466	8.86119	10.4782
FURIN	33.2979	30.0182	28.3689	14.5261	14.4726	13.3088
CENPF	20.9861	21.6998	24.3211	6.68997	6.68573	6.56527
EML2	0.612689	0.571785	0.860473	0.579591	0.362157	0.150541
GADD45B	13.4828	15.0314	14.0816	4.62324	5.73594	4.34877
CENPW	5.44301	5.50392	7.48114	0.963791	1.08093	1.42815
GMPR	102.086	94.8508	95.2993	23.3164	23.4541	24.4643
CNN2	76.6049	78.6328	73.8672	20.8046	20.9886	20.8224
NCAPG	11.8185	13.996	15.7867	4.65792	3.70205	4.37359
TRPM4	5.58959	5.0639	4.95787	3.09344	2.80775	1.94925
METRN	48.093	49.9495	48.4605	14.846	13.4843	13.7254
MKNK2	69.6333	72.01	71.6429	30.9446	29.1088	31.0087
DRAM1	11.0203	9.23553	10.2258	5.17107	4.98025	4.67439
CD83	18.636	18.9336	18.7216	4.58952	4.53128	4.7419
SLC8A1	1.98243	1.87898	1.85893	0.22247	0.892189	0.215668
IL12A	0.722638	1.36288	0.73546	0.135344	0.27675	0.062423
MSTRG.7937	1.67613	2.26946	2.15704	0.805897	1.25374	0.852457
LRP4	0.384731	0.510061	0.486185	0.107025	0.164076	0.154786
NOL12	9.68725	7.72279	7.85905	3.75492	3.28487	2.80501
CCDC74A	1.62949	1.22608	1.36232	0.323741	1.22877	0.362023
LIMK1	24.8509	24.4197	24.0468	11.1775	10.6146	10.4147
MAP7	7.39181	6.62626	6.70088	1.40283	1.12135	1.39832
H1-10	98.7538	105.396	94.0397	42.852	45.077	42.0714
CENPX	23.1337	28.4091	25.5541	9.8681	11.2383	10.0072
PSMC3IP	8.51977	12.2181	11.815	4.026	4.0862	3.65051
HJURP	11.4669	14.9875	13.9695	2.58411	1.61845	1.89917
AL713999.1	0.990726	2.36244	2.18575	1.34126	0.510813	0.898755
FAM160A1	0.487354	0.686838	0.692286	0.178485	0.156897	0.159992
PLPP1	33.2386	40.67	44.6215	12.6663	11.0711	13.9571
DHCR7	38.5556	45.9866	39.0258	16.1441	14.7061	14.4104
GSN	46.7322	45.3248	43.6515	16.3077	17.249	16.2113
NBEAL2	2.78691	3.0371	2.83849	1.64768	1.81704	1.07472
MIDEAS	5.3414	5.23848	5.28574	2.84766	3.05445	2.83291
SERPINB8	3.83387	4.18316	4.00347	1.28309	1.43804	1.31718
HK1	41.8609	41.0106	42.177	21.4304	21.4748	23.0898
FDPS	85.3856	94.6877	90.7456	48.2775	47.0051	48.7901
RFC3	11.5867	13.034	13.7543	6.5327	7.0588	5.56551
FAM111B	6.57259	7.30696	8.35028	1.35095	1.30192	1.28095
CAVIN3	1.35597	1.33336	1.76295	0.247833	0.074377	0.090914
CGN	1.09923	1.47231	0.9293	0.213777	0.330492	0.301804
POLD1	13.4104	15.2355	14.6017	6.09787	5.47444	4.49895
POLD4	15.6256	13.1645	16.0587	4.46857	3.2997	4.71725
RPRM	37.7934	32.1203	31.3976	12.837	10.1173	9.94685
REEP4	26.7902	27.0232	27.5494	16.2576	13.5501	13.7029
TSKU	18.4627	16.9054	15.1233	6.81002	7.49578	6.89083
ARL6IP4	40.9001	65.4145	43.1336	29.3983	25.6949	21.831
FTH1	2247.26	2657.49	2768.83	759.722	734.979	846.742
ID3	34.7155	43.1582	35.1744	12.0209	11.0239	12.8479
OPLAH	1.7465	2.15663	2.04919	1.08745	0.886171	0.647243
ANKRD1	1.00228	1.12835	1.40549	0.360696	0.146369	0.249652
ANKRD9	9.26656	10.5722	9.94202	5.09639	3.76785	2.69291
PDGFB	0.245436	0.754756	0.750645	0	0	0.013359
PDGFC	13.2212	13.6691	13.7796	7.39117	6.75432	9.17144
ORC6	22.5348	24.3552	25.8469	13.1068	11.9335	11.2143
INKA1	1.83361	2.00627	1.6203	0.521628	0.552822	0.561161
FAM83D	18.0052	22.6389	23.5528	4.75709	5.04619	4.78589
DRAP1	101.373	95.8023	84.6848	49.3235	50.5396	49.3577
ABCD1	13.9366	12.3734	11.8785	6.01202	5.87261	5.62872
PRPH	0.629244	0.797959	0.878895	0.057069	0.169721	0
PRRT3	9.89627	7.09335	6.88346	3.66663	3.99201	3.66307
KCNH5	1.94445	1.78677	1.82203	0.087741	0.050297	0.069017
MSTRG.17314	2.55186	2.81468	2.42986	0.712507	0.721814	0.769547
MRPL53	34.3027	37.732	36.372	12.945	9.48007	19.0248
PRNP	101.834	98.4752	100.538	49.5097	52.3554	56.6982
NDUFAF3	45.1901	47.7369	45.3142	26.7239	21.3712	27.0182
MSTRG.2510	1.25405	0.922296	1.1219	0.632609	0.59107	0.384192
SULT1A1	1.31977	1.32932	1.45397	0.083622	0.161443	0.076807
CHTF18	5.72363	6.92857	5.86609	2.29045	2.02887	1.21978
CDC45	9.27977	11.9773	11.7271	2.29475	2.10719	1.67093
RGS20	4.60427	6.51725	8.684	3.6566	3.42552	3.86699
CDCA2	8.39403	9.97161	9.66821	2.34976	3.00289	2.71071
CDCA3	10.6493	15.3062	12.6684	1.50661	1.65948	2.19572
CDCA7	8.0346	10.8754	10.4246	3.32434	3.00717	2.61873
CDCA4	13.1889	13.3322	12.2525	2.81938	3.33933	2.51248
CDCA8	15.2231	19.1204	19.182	3.25278	3.40413	3.26302
ALKBH6	15.1919	19.8698	16.415	11.6826	9.66167	6.21548
PLB1	0.478175	0.709025	0.702461	0.112675	0.26043	0.105685
CYB5B	38.9517	39.399	43.4686	20.3383	21.9219	21.7432
FAS	12.0508	13.9951	18.6092	0.809347	1.2924	1.07935
SYTL4	3.20243	4.51254	4.9807	1.60454	1.97206	1.8532
C8orf58	8.27338	9.87664	7.91194	4.1436	4.16169	3.39399
VOPP1	43.3095	42.9954	39.9872	20.5478	19.5813	22.2053
PLEKHH3	26.5693	24.4779	24.1808	13.858	12.3625	11.1543
RELT	2.71858	2.92503	2.67163	1.45701	1.12254	1.09861
THOC6	11.1081	12.2312	11.5427	5.94055	6.25365	5.55903
APOBEC3G	1.13287	0.639583	0.964485	0.093147	0.273441	0.030887
UNC93B1	11.6911	10.1299	8.82702	0.928978	1.37461	0.897454
HSD3B7	4.50069	3.7284	3.98612	1.65348	1.81174	1.68004
SMPD1	54.5292	48.5083	49.6306	24.4321	23.6492	23.9999
RECQL4	15.9333	17.4373	15.2071	3.86428	3.96836	3.01839
IL10RB	19.9208	18.5038	20.2237	11.0619	10.2698	11.6032
COPS6	87.7052	87.1891	82.3046	44.0436	42.4251	48.4416
TKT	392.328	446.332	401.964	39.5985	39.4517	34.3846
PLCH1	0.477113	0.693019	0.837339	0.232466	0.209679	0.040925
FDFT1	94.2067	109.802	111.681	37.6519	36.9656	39.9048
NUDT8	1.68161	1.75735	1.82652	0.451346	0.216207	0.676274
NUDT1	14.2495	18.3529	15.7165	5.21224	4.42688	6.58292
TFPI	47.6852	44.9444	43.1267	12.4612	15.0445	13.5527
PVR	31.1365	29.8588	30.1511	12.1575	12.5676	12.3375
TK1	51.2586	60.8405	60.4559	5.92376	4.74679	6.26713
PHLDB1	10.4292	13.2607	11.8252	6.01428	6.06926	6.10312
NTHL1	9.07865	9.03878	7.54182	2.78237	3.20752	3.56873
MEF2B	2.40048	1.53848	0.257736	0.594988	0.621863	0.583083
EPHX1	224.288	240.14	235.25	74.8574	74.7774	71.5662
PTCHD4	0.479389	0.446266	0.484452	0.029539	0.045489	0.017162
KIF11	19.287	18.7429	21.6408	6.57297	7.15544	6.89356
MAD2L1	8.3834	8.81738	10.1565	2.90658	3.28433	3.52719
IQSEC2	5.48536	5.37694	5.24717	2.39815	2.45988	3.19903
TTK	16.5495	18.3246	20.8044	4.76074	5.45475	5.62475
POR	61.7313	57.6495	55.0197	28.3837	30.6201	30.2876
ST3GAL4	10.729	12.2039	10.2116	3.74044	2.53245	3.2352
MSTRG.12958	22.1712	22.7789	21.8155	7.74191	10.1006	9.39923
SLC16A1	163.289	149.91	162.554	78.6765	83.6231	90.9018
SLC16A3	57.7936	43.3559	36.8469	5.92821	6.87097	6.21181
MSH5-SAPCD1	1.34512	2.16062	1.33348	1.2486	0.814402	0.769833
SLC15A3	11.4431	9.64596	9.05306	3.52208	3.28439	3.3567
CARHSP1	10.1375	11.0548	11.5212	4.22101	5.15594	3.6843
RBM47	3.13194	2.91697	2.74005	0.319071	0.479627	0.244653
NPY1R	122.922	154.504	169.558	9.99419	12.0669	10.8924
DNASE1L1	20.8916	20.2587	17.6841	6.76178	6.94553	5.75354
CHEK2	4.43025	5.15868	5.35557	2.15805	3.14199	2.50562
PAXX	19.0174	23.5472	24.7657	8.79157	6.49777	6.8745
PAX8	0.405823	0.215844	0.233047	0.063773	0.046283	0
GINS2	6.28593	6.91605	6.49703	1.04213	0.649929	0.713941
GINS3	6.09445	7.28666	9.38138	3.88571	3.63867	4.12132
GINS1	4.33538	4.56653	4.89845	2.79961	2.38089	2.47482
GINS4	4.08858	4.82512	5.4818	1.4327	1.73626	1.15055
DDR1	107.867	107.209	101.703	48.4651	48.467	44.1859
NNMT	107.776	105.49	111.443	36.4114	36.6593	39.9378
ADORA1	0.288358	0.537197	0.590888	0.064221	0.013166	0
GPNMB	11.3355	10.1445	11.1743	2.24431	2.43097	2.88476
C3	1.59216	0.961297	1.18999	0.500433	0.360758	0.427364
RPS6KA4	10.7895	11.111	9.52934	4.98216	4.92744	3.96739
AGPAT2	21.6776	20.9145	18.7537	8.18185	6.7156	7.07865
TP53I13	46.2052	41.2209	40.3293	20.4783	16.8166	17.5163
MSTRG.1986	2.43938	1.95293	1.85196	1.58611	0.912818	1.0484
SCARA3	5.19767	6.17449	5.56917	1.00825	0.910341	0.823895
COL6A1	165.95	144.379	137.001	79.7374	80.5266	68.761
COL6A2	247.499	217.687	199.749	82.5856	76.5409	75.8409
CCN1	15.3429	22.8706	21.9307	3.58931	3.80558	3.25927
CCN2	11.3823	20.5762	18.6338	1.45849	1.44067	1.13056
NOXA1	1.06781	2.03379	1.69544	0.420795	1.031	0.275318
NUCB1	182.339	161.269	154.41	87.5037	87.4594	85.7474
SOCS6	5.29205	5.14998	4.90239	2.40684	2.14271	2.56123
CCNF	6.58516	7.44211	7.49329	4.01822	3.98945	3.13393
IL1R1	1.15006	1.60454	1.62526	0.12389	0.171251	0.061943
PTN	69.6932	50.518	61.1286	27.6174	27.8873	32.2404
ABHD11	12.5218	13.3479	13.7156	4.10675	2.94879	3.34627
IRX3	8.67684	9.01696	8.67288	2.31932	1.90959	1.9814
MRPL11	13.9775	16.5568	13.8249	6.87305	5.67205	6.21379
CDC25C	6.40353	6.64099	9.1588	1.6216	1.61145	1.64953
CDC25A	3.83089	3.61348	4.79479	2.20115	2.09385	1.88407
LRIG3	11.2778	13.2501	13.7719	4.44987	4.73864	4.41336
LRIG1	49.4513	49.8452	48.2552	4.95638	5.26957	5.15745
AIFM2	13.8103	15.2991	14.1611	7.3849	7.48621	8.10418
IL17RC	31.1955	31.3021	32.537	17.6027	16.8726	15.9762
NECTIN2	126.531	106.397	101.797	28.5363	31.0645	31.0955
MSTRG.19916	0.692956	1.03449	1.00693	0.35516	0.671252	0.307932
HIVEP3	2.45014	1.99851	2.19895	0.601161	0.793091	0.641685
PET117	1.9778	2.36918	1.13673	0.441272	1.58556	0.73492
PIF1	1.48299	1.96675	1.2626	0.297988	0.225051	0.154474
ERRFI1	40.4669	41.9773	42.4539	13.032	12.8437	11.1136
SAMD11	2.58352	3.10363	3.62706	1.65621	1.65364	1.31683
FKBP11	17.9434	16.3941	18.404	6.586	7.02738	4.60147
LSM4	66.8251	76.7386	72.47	40.6951	39.5197	35.6403
MYBL2	13.3905	14.5076	14.5243	2.40192	2.32925	2.56376
MTUS1	4.40146	3.17465	3.64155	0.701267	0.649138	1.07442
OSBPL3	8.33995	7.68653	7.74657	3.18612	3.97203	3.91437
OSBPL5	3.01391	2.98846	2.78352	1.53425	1.81367	1.57068
ADRA1D	1.35348	0.658153	0.682436	0.247883	0.278139	0.353615
TUBB4B	153.47	170.396	170.04	52.621	53.3885	51.9689
STARD8	0.946992	1.05224	0.777942	0.308671	0.242913	0.295077
ARHGAP10	4.65857	4.17295	4.23889	1.76835	1.4992	1.41325
IL7R	1.47758	2.53734	2.93534	0.760208	0.988321	0.862999
C1QL1	20.1063	17.9631	17.212	2.75343	2.51493	2.93314
PEDS1	8.83233	9.09164	9.45035	4.4629	4.1288	4.47178
GLMP	16.3255	13.9696	13.5227	6.29685	7.31111	7.80828
TOMM7	62.4452	77.9123	65.1823	33.1025	36.2732	37.3274
C17orf113	0.493753	0.421643	0.467408	0.291771	0.307097	0.16578
GSTO1	79.9623	82.3483	82.2175	35.9338	46.0549	47.8832
CCNE1	6.62905	8.70894	8.71798	2.61823	3.73657	3.35148
HS3ST3B1	27.5317	25.4506	26.6831	13.198	14.2244	13.6733
DTX4	0.225574	0.248054	0.263394	0.150582	0.17625	0.075804
SLC22A23	5.90271	6.02329	5.53594	2.55965	2.32978	1.83947
EEF1A1	1418.9	1764	1509.19	1080.17	865.016	1156.31
PFN1	891.602	911.239	907.758	458.847	447.852	458.527
ERBB2	25.0395	24.576	23.2464	14.2279	11.9262	12.7689
CIP2A	4.32949	6.24879	6.27756	2.6624	2.62702	2.57981
KIF18A	6.32386	6.70494	8.36007	2.81416	2.67641	2.88648
KIF18B	8.18875	9.66291	10.0399	1.91151	1.06031	0.910041
TRIP10	27.4546	28.4848	27.986	15.034	13.7089	12.7029
TRIP13	10.8642	11.5293	11.0856	6.70374	6.3022	5.71008
CEBPB	77.0935	68.6759	65.4765	29.9205	28.9854	27.9334
FN3KRP	25.1359	27.6318	29.2894	13.3204	17.0712	13.6917
SLX1A	8.73741	17.826	14.0812	5.61029	6.28095	4.2874
SLX1B	26.1607	20.1062	17.8533	7.83181	6.22534	5.64307
RPUSD3	17.7581	18.4066	19.3915	10.8605	9.62153	9.67756
NME3	54.4749	53.1831	52.6161	19.6292	17.2035	17.6156
NFATC1	2.14634	2.23706	2.54734	1.43753	0.839342	0.710633
ST20-MTHFS	8.25493	10.1972	11.3789	3.51888	7.3653	5.88026
FREM2	0.305174	0.37997	0.27134	0.125663	0.236705	0.163026
SCML1	5.7618	7.1397	7.34016	4.32005	3.48513	2.31045
RRBP1	47.2613	40.0135	41.2956	21.4407	21.4516	21.9852
MSTRG.11233	1.63681	1.2092	1.29458	0.326667	0.48124	0.56664
SSC5D	2.68385	2.06557	1.58398	0.621139	0.452443	0.837985
MSTRG.1501	0.985425	1.08804	0.915226	0.521311	0.529287	0.372986
SDSL	9.68333	9.42848	8.46957	4.33138	3.74011	3.95659
SFXN5	5.86494	6.34704	5.94166	3.35471	3.89075	2.51021
SCD	313.187	324.704	329.111	63.596	67.6125	68.1795
DBF4B	7.84061	10.4595	10.4533	3.02113	3.06718	2.51857
ALPK2	8.36856	10.4479	10.589	1.79698	1.7563	1.58993
ERCC6L	4.64749	4.82388	4.85542	0.873978	0.982478	1.03312
AMDHD2	7.82711	7.15903	7.3291	4.33715	4.16022	3.42753
OXLD1	21.8997	19.9759	21.3559	10.4786	12.6431	12.3809
CD320	83.0217	78.6699	78.1791	33.5687	31.1137	33.5412
C1R	7.26494	5.86782	4.69625	2.74976	2.55607	2.54388
SYBU	3.45255	3.52266	3.79655	1.69599	1.53021	1.87762
PADI3	5.74755	5.4493	5.17499	0.382011	0.595349	0.463937
NRIP3	4.54089	4.36164	4.34028	1.19795	1.53533	1.51604
GSTP1	254.925	300.505	300.596	151.6	146.883	141.991
DDOST	207.379	193.599	193.801	91.9961	96.2655	101.577
NT5C	25.3223	31.3059	24.4597	11.5354	10.151	8.41119
PPP1R3F	5.85648	6.09925	5.69061	3.35216	3.00041	3.43566
TRIM16	37.3882	57.3099	48.5873	13.0141	15.4889	14.6973
SEMA3C	163.208	162.183	176.652	38.2142	42.6029	39.5537
PPP1R35	17.4204	20.0412	16.7044	5.68152	7.4649	6.52235
RAI14	23.2041	23.6599	24.9965	11.5602	11.314	13.862
CLSPN	4.90715	4.7521	5.25139	1.17307	1.154	1.17514
MYADM	33.3943	31.5882	31.8708	16.8635	17.5147	20.0088
STEAP2	1.53669	1.26111	1.3987	0.614993	0.519782	0.237071
COL12A1	21.5344	26.3072	25.3395	4.2773	4.11993	4.15243
VSTM2L	3.54383	2.63795	2.50921	0.416811	0.705352	0.50889
ADAM28	0.946689	1.08051	0.651363	0.391004	0.535606	0.250279
IL18	7.0091	6.2157	5.22802	2.42487	2.62083	1.75679
RRM1	28.6313	33.1391	35.8651	14.5989	14.3004	17.838
CBR1	34.0443	33.2338	34.9145	12.1079	16.6921	18.7835
ANXA2	408.567	518.895	600.515	213.21	202.369	239.66
TPST2	1.90966	1.81153	1.89525	0.716575	0.676209	0.592589
MEST	145.297	158.891	156.643	45.8538	49.2724	50.6468
MCM5	16.2106	17.3148	19.2198	3.82243	3.09345	3.09506
MCM4	20.4624	24.2305	25.6778	10.5833	9.61178	10.3213
MCM3	32.2072	33.3904	35.0721	18.4155	16.4606	16.8801
MCM2	20.7253	25.8028	27.1436	7.00821	5.76921	6.68041
SQSTM1	427.16	472.442	459.294	215.95	192.441	213.6
PKMYT1	11.8845	13.2548	14.6647	1.7156	1.07579	0.861178
CCDC102A	6.02775	5.99586	6.5954	3.24625	4.20393	2.48143
COX8A	244.559	240.062	221.851	83.2207	77.9637	86.7314
PYGL	48.8168	51.5384	53.6604	23.2055	26.0129	25.1447
KCNN4	34.6646	31.6425	30.4732	0.525687	0.995171	0.434354
CCDC61	3.30522	3.7286	3.16422	1.60216	1.47111	0.803698
HCFC1R1	44.8807	51.5675	44.7562	18.1932	19.5334	13.1585
TYSND1	6.85624	5.24678	4.47975	2.82204	2.52848	2.41634
KRT8	17.4386	14.5646	15.3372	2.54351	3.27212	2.20843
MSTRG.9405	0.840951	0.727711	0.995151	0.135481	0.271543	0.254462
DBP	16.8723	12.5949	13.825	9.8089	8.48741	8.36249
MSTRG.25695	3.27467	1.11384	2.42412	1.45063	1.27423	0.31855
REX1BD	30.2854	32.9807	24.9337	13.0295	12.0275	11.3548
TNC	84.5575	77.1631	71.4966	16.4737	17.5718	15.8107
NAGA	12.896	12.4472	12.2653	5.81765	5.47566	4.97626
RHOD	8.79647	7.65967	6.66533	1.92906	2.16527	1.75881
PXDC1	16.9843	15.9855	14.9155	8.24657	6.69202	8.16727
BCAP31	315.785	311.623	298.582	163.525	170.142	171.697
PLEKHN1	0.785407	0.836375	0.768729	0.129931	0.117284	0.043173
SLC38A10	42.1981	37.1695	34.3773	20.7045	21.8441	20.9389
MSTRG.4891	1.8145	1.32732	1.55043	0.927794	0.1993	0.483324
SYNPO	2.86823	3.13785	3.08057	0.907948	0.925156	1.06106
FDXR	8.54574	9.65696	8.59416	3.40196	3.09864	3.34639
FAM72C	1.54086	1.83832	1.25829	0.470024	0.717221	0.792521
PGAP6	21.0379	20.2206	18.4076	13.6188	9.98832	10.1435
MRPL54	27.5785	28.4041	35.9122	15.4614	12.9441	13.2712
MRPL51	56.0871	59.6774	57.4979	32.5953	34.5585	29.1801
PRIM2	8.51128	10.4459	12.0822	5.17612	4.85932	5.66904
FDX2	20.7919	17.9216	17.6206	10.011	7.78984	10.6864
KCNK15	1.36599	1.55846	1.33273	0.229973	0.267773	0.131558
BLM	1.7127	1.64281	1.94455	0.59831	0.565154	0.733041
TCN1	1.58973	0.990622	1.03815	0.1279	0.348623	0.165332
TCN2	45.9262	38.7873	40.8631	11.956	10.9745	11.3294
SHISA4	27.334	23.1506	23.4845	13.2111	13.7724	11.862
MICALL1	12.0714	12.1128	11.9734	6.56827	6.04511	5.73288
LRATD2	12.2219	11.4841	11.4725	5.00834	5.56966	4.89667
TTC7A	3.55056	3.87383	3.85118	1.25004	1.67925	1.42985
TWIST1	10.0007	11.1094	8.91551	3.82925	3.85519	3.97601
TMEM217	1.58425	1.66708	2.68415	0.879569	0.92463	0.655468
TRIM7	4.45702	5.05201	5.09836	2.38249	1.46987	1.38131
CAMK2N2	7.62879	10.5073	9.38893	5.13389	4.17706	4.07076
DAB1	0.726784	0.709652	0.952646	0.484284	0.251258	0.288043
METTL27	3.56162	4.20703	4.6815	1.24115	1.29805	0.861375
SCARB1	10.2467	10.0834	8.87602	2.92321	3.71925	3.43272
CSF1	84.414	91.027	80.123	21.6275	20.84	17.7227
LITAF	14.4254	17.1095	16.8877	8.00689	7.72484	9.13085
BUB1	11.1802	14.6619	14.8314	3.84316	3.30029	3.59552
NUPR1	8.98618	9.33885	11.8388	3.39207	4.40957	3.18573
EGLN3	6.18515	5.67634	5.30553	2.45791	3.17366	2.72102
PLA2G15	22.4403	22.4522	19.199	12.189	11.4087	12.3607
XK	0.493096	0.631303	0.803292	0.272581	0.336338	0.388119
GPR19	0.555596	0.801431	1.21578	0.160183	0.469433	0.28466
CKAP2L	6.30795	7.12042	6.96974	1.64428	1.09864	1.52943
IQGAP3	9.44846	11.8594	10.6099	2.22253	1.92292	1.55368
C1S	5.60077	4.41463	4.26703	1.13631	1.108	1.30707
IER5L	44.571	40.6477	36.2967	20.3451	19.6569	19.5799
CALD1	4.12513	5.8431	5.86979	1.6816	1.95049	1.36105
CCNB1	54.3351	62.0819	68.7139	19.1782	17.4076	17.781
MET	28.4089	24.9621	26.6396	9.035	8.55261	10.0466
C1orf122	49.2095	49.6821	47.9766	25.0465	25.0669	24.2983
SIVA1	44.3238	49.0329	50.8885	15.8718	15.4535	18.9288
CLN6	13.1681	16.3222	14.5049	3.90532	4.76418	5.02515
QPCTL	18.1862	16.1792	14.294	7.82409	6.32053	7.03363
RNF182	116.545	106.022	106.599	20.705	22.0771	24.2
BOK	0.503407	0.858295	0.571754	0.441034	0.42995	0.18838
LIMCH1	22.5017	20.567	22.6153	9.54958	9.53716	9.86776
SYT12	5.67716	5.88687	5.36688	1.1924	1.09073	1.06895
DDT	36.8206	39.6521	43.866	22.0041	24.344	15.5258
PCDHGA9	1.00338	0.408937	1.59306	1.02618	0.695451	0.913788
LAMTOR4	76.2478	96.3862	85.0684	50.3955	49.6049	44.2292
TMEM53	10.4533	10.2403	10.3397	4.65183	4.07022	2.92623
DYNC2I2	34.6372	38.819	36.3422	21.0811	19.5388	19.0159
MSTRG.18506	3.44183	3.23048	3.1026	1.0772	1.22656	0.850768
PCBD1	35.0067	35.1995	33.5488	19.1876	15.9243	18.908
MVB12A	64.8466	71.716	64.8639	32.6051	31.2639	30.3733
CHAF1A	17.6833	18.7003	20.3559	6.60316	5.77365	6.36755
MSTRG.19328	0.987351	0.751431	1.1321	0.09462	0.063908	0.048229
HSH2D	4.10748	3.33846	2.4437	0.097023	0.362995	0.484197
CHAF1B	2.15252	2.51734	2.86337	0.430741	0.488256	0.59353
TMBIM1	39.4031	34.6954	35.4466	17.9283	17.7736	19.1761
CASP4	32.7565	32.4392	37.5276	17.4601	16.8707	17.3413
CASP1	21.1709	20.9554	21.8684	7.05009	7.67042	7.04627
TLCD1	6.62215	6.95511	6.09728	0.674264	0.939735	1.32492
MYC	4.4674	4.91512	4.44801	0.84319	0.794339	0.75343
SNAPC2	23.4615	21.5909	21.6419	10.8169	9.1031	11.1133
MSTRG.8164	1.76186	2.66497	1.65159	0.207191	0.570456	0.200165
PROCR	15.9999	13.0268	14.7262	1.90179	2.10756	1.76303
EFEMP1	61.3648	68.5321	72.7947	7.5282	7.56514	8.03302
EFEMP2	2.43927	2.47489	2.65219	0.787502	0.982712	0.426472
WNT5B	58.473	61.6322	57.9085	4.75603	5.40454	5.97414
TBC1D8	4.26004	3.84488	3.8529	2.03207	2.25931	1.52852
RAD51AP1	6.39774	8.64415	9.8495	2.16467	2.01774	1.52111
TBC1D2	3.56291	4.12215	4.18675	1.92592	2.41486	1.93711
MRTFA	19.7561	19.8184	18.7259	9.20424	8.74312	8.69629
OSBPL10	9.46176	9.79239	9.80002	2.90228	3.02524	3.47167
KIAA2013	57.5438	49.2292	43.1996	26.136	25.3637	26.4226
OSGIN1	3.26979	3.50121	3.79415	0.359174	0.527803	0.266646
EMP1	2.0587	2.21642	2.19622	0.16761	0.169437	0.058535
TXN	145.315	144.313	165.021	67.6157	70.7819	87.6997
PAPSS2	45.4843	42.7592	43.9681	3.52357	3.20874	4.09179
CDKN3	15.3312	18.4441	19.1208	4.11853	3.60063	4.00914
SLC35E4	4.88198	4.21603	4.63326	2.38296	1.08634	1.4601
NCAPG2	16.7252	18.8166	19.3679	6.96567	7.29734	6.63609
MSTRG.6354	1.19024	2.04461	0.602125	0.865004	0.767122	0.43591
GPM6A	104.154	100.094	107.744	53.284	58.1119	61.898
LIME1	1.4024	2.31286	1.29495	1.14838	0.71348	0.36267
IRAK2	3.1162	2.00313	2.71355	1.22787	1.38904	1.24872
SAT1	68.9	66.8215	78.0716	35.7848	36.3133	27.8195
PLXND1	21.8596	22.0998	21.9973	8.86513	8.55758	8.68694
DIAPH3	5.71279	5.21743	5.65984	1.27135	1.16559	0.960276
CMBL	1.65493	2.1612	1.89179	0.766725	0.694477	0.963222
GATA3	9.0781	9.22777	9.42796	4.26853	4.2826	5.15921
CCND1	17.306	16.2081	15.7917	7.49968	6.83196	7.10887
TCF19	30.2665	33.8105	34.5637	6.27953	6.59093	6.90978
NDNF	5.28233	4.51161	4.01036	1.59795	1.32081	1.71002
SERPINE1	21.9605	20.2865	20.0279	1.84919	1.46908	1.79549
SERPINE2	61.4474	50.6472	51.5696	13.6009	15.1465	14.9099
TNNT1	76.1903	78.6364	76.5231	11.006	10.6983	9.89744
SOX15	1.39514	1.5715	1.54902	0.597201	0.986398	0.920558
HMMR	7.15722	8.23062	8.64057	3.55577	2.87841	2.97831
PDLIM2	29.6794	24.8937	29.6377	8.20074	8.25564	6.8179
IGFBP6	50.3234	36.4512	40.2763	2.78566	4.25617	4.07597
ANPEP	23.9746	20.4227	18.69	1.73505	2.03283	1.54714
TTC39C	2.29867	2.06485	1.82489	1.03866	0.673314	1.0754
HES4	162.795	158.757	141.45	85.8967	77.92	72.5439
HES6	4.233	5.94823	6.69084	3.50793	2.41835	3.09781
HES7	5.04341	5.96381	5.73044	2.65646	2.4582	2.56484
MDK	160.602	129.906	128.819	82.421	76.4791	71.8948
CPA2	1.5932	0.742835	0.823339	0	0.094664	0.035946
GGH	47.8124	63.0829	67.1713	23.5537	27.2853	30.2299
LAMA2	2.5411	2.61191	3.12248	1.10013	1.18163	1.47257
LAMA4	11.4841	11.0654	10.8229	1.98569	1.76696	2.65585
MSTRG.14039	10.8462	11.974	11.5597	1.89695	1.01462	2.29813
TRIOBP	11.7094	10.748	10.4177	4.60934	3.98866	4.4642
PRC1	23.9844	23.2209	27.2763	5.87132	5.3518	5.94484
CDC20	32.4834	38.1039	37.8656	4.65693	4.52383	4.3148
PPFIA2	3.28137	3.76177	4.04779	0.657797	0.482824	0.290414
TM4SF1	30.2059	28.6986	29.7544	11.5019	11.053	10.6666
LMCD1	5.18304	8.41606	7.50322	1.00999	1.17162	0.67656
ALDH3B1	10.3594	8.2557	9.24301	0.600862	1.07456	0.806957
TONSL	7.43264	9.51308	8.13593	3.83803	3.57659	2.53435
BACE2	7.2319	8.19872	7.46469	2.54848	2.47649	2.39432
PER1	5.97914	6.03131	5.29441	2.30729	2.48372	2.22634
CYB561D2	15.2492	14.711	12.1127	5.86433	5.65649	6.07687
PKP3	1.39015	1.43893	1.4719	0.575667	0.621865	0.315299
PKP2	3.88049	4.74428	4.95914	1.98313	1.50913	1.4546
NUDT22	23.7355	22.8187	24.519	9.59401	10.9374	10.6223
METTL7A	9.58398	10.3352	8.73878	2.01471	1.82043	1.89765
MSTRG.12355	2.02386	2.44525	2.55544	0.855579	0.755429	0.774815
TNFRSF25	4.26279	5.14288	5.30253	3.8103	2.74784	1.83392
PROSER2	2.59903	1.92436	1.80705	0.812157	0.734869	0.865456
ZNF524	15.8778	14.4693	13.8212	8.67425	9.13955	6.30471
SLC29A1	3.11463	3.64094	3.91525	1.04341	1.13704	0.880269
ARL4C	29.3016	35.4122	36.0292	10.7641	10.3946	11.9026
ARL4A	23.4626	16.6665	14.9181	7.42321	8.07145	9.8547
MARCHF10	1.3812	1.11675	1.10476	0.1162	0.051818	0.05965
GALNT5	0.793131	0.758431	0.771781	0.331733	0.32336	0.40796
SIK1B	3.4972	3.30708	2.90619	0.690545	0.652811	0.64614
LSAMP	1.09528	1.16548	1.39126	0.482305	0.624171	0.653414
CD70	83.0766	74.8832	70.1715	14.1934	12.8034	14.5029
RFC2	24.1494	30.0322	30.3669	12.4687	13.7142	15.0542
KIF14	3.66247	3.76265	4.37954	1.05662	1.00368	1.13262
KIF15	3.40333	3.97792	4.13221	1.81451	1.29728	1.61716
SH3BP1	3.00437	2.99292	3.09883	1.21631	1.39009	0.636469
CBX7	3.2755	3.28655	2.95688	2.09293	1.84689	1.3642
CBX6	21.3572	24.8626	23.1212	10.6547	9.73273	8.93669
DOCK10	24.6346	25.4016	26.117	4.27188	5.1802	4.59871
GBA	88.1844	74.406	76.7685	35.8647	34.3714	37.9978
MILR1	1.24076	1.30036	1.68215	0.605228	0.946183	0.550215
CD109	10.5365	10.2955	10.7518	4.61758	4.65341	4.50742
TPI1	589.427	549.494	455.145	175.429	185.927	188.092
MRPS12	43.1995	47.7481	44.2698	22.5337	21.0707	24.5566
DKK1	24.4425	31.9706	34.9472	0.803948	0.905933	1.21931
LOXL1	85.114	73.2871	69.488	39.2216	37.6698	32.5635
LOXL2	52.6399	47.878	42.7993	20.1718	21.2566	21.1831
LOXL3	2.67057	2.55559	2.41463	0.635508	0.506323	0.352661
LOXL4	1.67781	2.24447	1.82095	0.258624	0.229144	0.173663
PFKP	83.2572	77.7126	76.4755	34.3022	37.1465	27.723
PFKL	66.0346	58.4857	56.6705	29.4348	28.9146	27.0592
CCHCR1	13.809	15.5263	16.4522	8.00447	6.68125	6.38457
THOP1	14.4395	15.0812	16.3526	9.0559	8.35169	8.10251
DCBLD2	155.483	135.025	144.853	63.7493	68.3756	65.9023
FZD8	4.25464	4.06994	4.30149	1.20228	1.15979	1.21108
CASTOR1	5.73719	4.98366	3.94365	0.417896	2.27524	1.64814
TPBG	64.5474	64.2712	64.0129	13.4954	13.9776	11.8226
MSTRG.6930	2.25144	1.76863	2.11415	0.158637	0.227652	0.224285
BATF2	10.1124	9.17104	8.65911	5.59962	4.87261	3.6494
MYRF	0.266288	0.387053	0.339382	0.201531	0.175888	0.092935
ZFPM1	2.08892	1.7667	1.75721	1.14096	0.840413	1.05282
MAGIX	0.506891	0.762276	0.731308	0.126448	0.226219	0.196049
PGK1	184.161	152.274	145.489	84.8942	89.9287	98.6567
RPP25L	22.5919	23.3911	20.7643	9.67139	9.23808	9.66701
GLB1L	4.52448	4.74358	5.98025	2.69848	2.43211	2.01682
TINAGL1	1.02724	0.808538	0.484591	0.20668	0.191312	0.258969
DIPK1A	9.96071	10.3855	11.7526	6.12958	5.36078	5.60489
SNX10	6.03123	5.05624	5.29293	1.62363	1.44519	2.29845
P3H3	42.5967	35.2471	29.842	14.7495	13.9063	13.0872
DPM3	60.1364	56.2327	51.9313	18.129	22.987	20.4264
CTDSP1	32.4553	28.6029	29.0184	16.0135	14.6043	14.9856
LY6E	1973.25	1620.01	1545.42	730.006	710.32	748.303
IFNLR1	1.94629	2.11362	2.09955	0.676029	1.08462	0.698911
OCLN	2.30073	1.83481	1.52906	1.04766	0.752903	1.13106
SDF4	144.124	128.207	125.671	67.014	71.3735	65.9553
SGK1	27.7817	18.2596	21.9412	2.21468	2.66369	3.01545
SPATA20	25.9017	26.1051	25.3016	9.08627	9.13486	8.03438
OCEL1	21.967	20.6737	17.9231	11.4269	11.6783	10.4497
NCKIPSD	13.3235	11.6403	11.3917	6.28	6.59582	5.18391
NEFL	83.9117	93.5647	94.2532	20.4006	19.9728	22.3582
NRG2	5.54304	5.415	5.09707	1.24163	1.14003	1.25232
SUV39H1	6.03322	6.09321	6.38965	2.0892	2.15927	1.83901
SCAND1	60.1099	56.3917	55.4996	24.537	30.2076	27.3908
CKAP4	111.091	107.043	104.983	42.0387	44.4009	48.4057
ATP23	1.0608	1.24805	1.3057	0.523671	0.518077	0.600314
SCO2	16.0439	17.2646	15.2211	4.83228	6.22455	5.90107
KHK	3.91879	4.22999	3.5042	1.65709	1.04153	0.749537
SCAMP4	68.3302	62.1687	62.2191	36.2579	39.2508	34.0251
TSPAN4	22.9572	18.2646	19.1466	2.62694	3.51682	2.87465
NME2	298.73	315.206	322.571	165.507	172.697	157.947
THBS2	13.9987	10.9797	9.7516	1.67938	1.94903	1.46893
CPA4	3.03925	3.11332	3.86643	0.166748	0.237048	0.277979
CPA5	1.74498	2.60795	1.62759	0.097072	0.317433	0.213809
ABHD16B	3.95996	3.35941	3.78632	2.08294	1.34651	1.54679
DDIAS	3.1861	2.87865	3.46453	1.70337	1.5925	1.70214
EHD2	69.8169	66.4542	67.1579	39.0715	34.7681	34.7733
HES1	18.7802	20.34	19.5363	7.25878	7.11948	7.31258
TMED1	37.1243	35.4659	36.7489	18.3047	17.7565	17.9094
TMED9	111.8	102.241	95.1616	48.9408	51.6772	48.5545
SNRPG	57.3946	70.0513	70.9884	32.0869	34.0769	29.9033
FASN	49.0131	51.4313	50.0184	20.0804	17.2348	16.1554
PIMREG	16.088	16.8511	17.9381	2.52435	1.88497	1.99874
ISG20	8.89244	7.38962	6.69513	3.57323	2.29728	2.83668
RAB34	45.2646	47.9137	45.5625	27.3413	25.2153	22.9546
DOK1	4.42458	4.48485	4.67669	2.00118	1.93093	1.56785
C6orf226	12.7362	12.6676	10.091	4.52807	5.51672	4.70111
FUCA1	46.8805	38.2767	37.327	12.6367	13.3909	14.9536
MSTRG.3776	5.10285	3.18524	2.83614	0.502462	1.12482	0.416545
PGM2L1	10.312	8.87503	9.84931	4.82863	5.24565	5.55977
IRS1	6.26468	6.7916	6.78749	2.14026	2.02006	2.16438
SLC25A6	67.0762	67.411	60.587	37.4017	37.4552	34.4163
MSTRG.12048	0.732657	0.561073	0.865379	0.479602	0.236703	0.524865
IRX5	0.733708	1.02428	0.975354	0.379199	0.14263	0.231351
MUC6	1.12608	1.07956	0.937015	0	0.010344	0
MYL12B	252.684	270.759	284.756	145.092	144.559	165.252
P4HA1	72.8422	53.2702	54.0965	24.7827	29.5133	31.1864
CTBP2	32.6802	23.0331	21.6283	10.875	11.9118	15.4185
MFSD10	20.2645	18.6539	22.0864	9.21027	9.27955	6.65837
MFSD12	103.639	95.5676	90.3442	60.0491	54.0967	49.4613
H2AZ1	166.863	195.322	203.798	79.7899	95.5038	98.4868
MSTRG.17403	1.76873	1.86373	2.07554	0.614497	1.032	0.754611
EVA1C	6.13844	6.40471	8.06485	1.32305	1.26903	1.35929
ATAD2	18.1195	18.9651	21.3817	5.61718	5.57863	5.92565
TCIRG1	56.6761	54.4553	53.0961	18.4639	17.7021	12.8605
SHROOM2	0.352971	0.184836	0.163832	0.210708	0.156109	0.086517
NUSAP1	34.3702	42.1099	47.8508	8.73938	7.35355	9.40865
SPARC	676.531	601.089	599.583	280.302	289.376	310.628
DBNDD2	10.503	12.5363	7.26873	0.203039	1.16558	0.180104
DBNDD1	9.13939	9.14277	8.6848	3.97983	4.59418	3.86542
ECM1	6.33859	5.00951	5.19672	2.42537	3.01735	2.81612
WTIP	0.652547	0.614803	0.715705	0.176184	0.24052	0.154196
CUEDC1	42.7984	49.7579	42.9759	17.4315	18.0813	15.8155
PRICKLE4	0.90754	1.29841	0.920203	0.544889	0.533078	0.205619
CHID1	33.2076	36.7991	28.8899	14.6222	16.8865	15.4557
TRIM14	46.1257	47.3087	45.4075	16.0196	15.2957	16.3916
AC005324.2	0.133819	1.61287	8.66644	0.25215	0.474994	0.287788
POGLUT3	11.3565	10.0679	12.4053	5.20657	6.37	5.33915
SLC47A2	0.423917	0.689699	0.541433	0.255311	0.121833	0.03676
SLC47A1	4.77645	5.27023	6.03259	3.28231	3.14111	2.36469
DBI	65.174	75.0196	80.9787	30.8885	27.6828	30.3885
PGAM4	3.38125	2.44805	2.20967	0.994524	1.12928	1.05984
FANCD2	4.9964	6.7597	6.94353	1.88401	2.05704	1.29112
SERINC5	7.26792	8.75339	8.45043	3.76093	3.63952	3.3323
COX14	36.4939	39.0844	35.122	18.4499	21.7801	16.6093
MXD3	21.1373	22.6573	20.8307	3.3616	4.35982	2.52778
TREX1	31.4362	31.6017	20.5936	1.99321	2.3203	2.82464
TCF7	0.59709	0.967118	1.14127	0.142492	0.128483	0.059821
TMEM154	1.88815	1.52099	1.58732	0.703278	0.719829	1.10784
PIPOX	4.33716	4.34055	4.42476	0.615515	0.600441	0.395068
KLF5	4.63999	5.27886	4.21377	1.91398	2.19731	2.3218
FOXF1	10.7517	10.7249	9.71996	2.01301	1.96453	1.88007
CHPT1	33.1525	32.5175	33.2162	11.9231	11.0036	14.3747
PRDX6	294.905	296.433	305.73	111.046	111.231	114.346
PITX1	11.2197	12.5465	11.1595	6.09566	4.85227	5.08313
VASN	2.29015	1.44484	1.23502	0.337727	0.124898	0.178323
DDRGK1	47.7925	41.3282	41.2236	21.8628	23.2681	17.8194
MRC2	72.7777	62.8784	61.5074	13.6626	14.1124	11.4793
IFI27	2631.07	2486.78	2482.39	1137.75	1178.34	1169.22
DNMT1	35.1302	35.6047	36.5168	21.0902	19.8236	19.2265
CMC4	15.0356	16.3892	17.9608	8.17756	10.0356	9.64677
H1-0	92.9945	84.8824	86.5872	42.6718	43.2109	43.6899
PSD4	1.97698	1.88382	1.85377	0.0779	0.05372	0.16279
WDR62	5.18392	6.50105	6.42687	1.55743	1.48742	1.01267
ORMDL2	14.682	13.189	12.1652	6.20075	6.19055	6.55336
CX3CL1	1.11205	0.859935	1.11907	0.008638	0.100433	0.025691
ADSS1	1.23492	1.09621	1.47674	0.416521	0.565977	0.722586
NR2F6	31.3159	26.0985	24.4849	15.5379	14.8631	14.5764
VAT1L	1.38699	1.36592	1.15297	0.172364	0.443665	0.491438
SLC52A2	66.7942	60.3206	54.5201	33.6766	35.9972	32.687
TMEM205	127.87	118.866	109.166	44.7023	53.1628	53.2521
TMEM208	47.5565	49.7599	41.4002	25.1865	24.8287	24.0027
GALE	15.1691	16.3321	15.3712	5.30742	6.43816	5.06994
C1orf56	2.83438	2.93814	2.50401	1.01515	1.5856	1.10404
AP001453.3	10.24	7.75129	8.14137	2.59694	4.32261	2.33092
C1RL	11.8854	10.0836	10.2604	5.7116	6.77793	5.02117
TAPBP	116.4	108.892	105.391	63.0664	61.2633	59.3816
SOX3	5.51264	4.22698	4.30784	2.14478	1.48314	1.45278
ALDH1A3	3.95389	3.98653	3.94518	0.776228	0.789792	0.452857
PRICKLE1	7.68385	10.704	9.30643	5.53397	4.77449	4.46009
PRICKLE3	7.35141	6.3625	6.28792	4.38928	3.52302	3.09737
SLC16A13	2.64315	2.26563	2.09516	0.688966	0.809613	0.491105
RNF31	0.791218	5.54741	3.4545	1.53497	1.4522	1.12189
IFI35	277.483	268.417	266.12	104.158	105.875	110.592
PIEZO1	15.5806	18.4545	18.1291	10.2644	9.83875	8.0182
FXYD5	89.2932	71.6516	72.5258	11.353	11.8272	15.4839
PLIN3	60.6706	62.2247	60.8261	29.4878	29.1028	31.8064
MAFF	3.00051	3.29007	2.98872	1.13487	0.946285	1.56619
SNRNP35	7.22863	7.40909	8.97533	3.58334	5.29398	4.89806
CRABP2	4.85102	4.37104	3.50756	2.36539	1.85452	1.20514
ABCB6	23.8934	19.4286	15.7424	8.87866	8.14486	10.2152
CCR10	1.42104	1.05293	1.43604	0.509065	0.505128	0.29339
WDR54	19.3985	19.6217	19.0091	10.8365	9.03679	10.1128
RBP4	1.15086	2.05966	1.49979	0	0	0
ACYP1	14.3002	13.4196	14.6952	4.40578	7.36752	4.94929
SGO1	4.58866	5.0329	3.95177	1.62138	1.42814	1.58503
ADAM9	66.233	66.216	70.8422	32.2715	33.9655	34.6886
EGFL7	9.22967	4.9092	7.32053	0.553915	0.584488	0.346378
ARPC1B	60.9796	56.1694	57.7416	18.5135	18.9106	17.8598
G6PC3	106.381	96.2215	91.7906	46.9509	47.1924	46.1993
TMEM120A	22.6587	25.5985	22.4177	11.1831	9.85773	8.73982
FEN1	35.0622	39.2443	40.1784	10.2737	13.0789	11.8075
KREMEN2	0.64665	0.95582	0.680021	0.29052	0.10504	0.084673
IL22RA1	0.905453	1.31402	1.13213	0.146588	0.241082	0.189279
TROAP	6.41034	8.43894	9.42125	1.76225	2.33088	1.11263
RHOC	213.168	210.578	197.431	97.8694	87.1415	98.1935
RHOB	25.4433	23.117	23.967	6.81955	6.70952	6.68581
UGT8	1.84376	2.23656	2.07627	1.05933	1.01177	1.30727
OGFOD3	25.7118	23.0243	23.8331	11.2566	10.2409	11.9281
PTTG1	52.8098	58.3927	71.9801	13.4135	12.9592	15.0752
ADM	13.4268	13.9125	11.2595	4.97106	6.63581	4.70947
JUNB	42.4109	35.0058	32.6092	16.8717	16.2319	15.7852
IDNK	6.72283	7.49615	6.67779	4.95847	3.57561	2.65501
TRAF1	0.409067	0.384193	0.449393	0.211846	0.193496	0.261079
TRAF2	13.1743	12.5391	10.5867	8.80442	6.95493	5.69474
SLITRK6	0.569326	0.270294	0.382948	0.259916	0.025752	0.136818
AC093512.2	32.5432	58.0744	32.0222	4.11038	27.1508	5.59164
TBC1D10A	6.7346	6.1008	5.58856	3.0917	2.57191	3.53601
MOV10	63.7571	61.554	59.185	35.1216	36.2868	30.2507
SOHLH2	0.600253	0.467761	0.639133	0.074999	0	0.219378
COMMD4	30.556	46.6261	37.2118	14.9972	11.9158	21.2085
H2AX	66.589	74.1321	66.8803	18.734	15.7413	17.5236
KAZALD1	1.87986	1.36968	1.74741	0.706641	0.954689	0.784761
FLYWCH1	12.5874	11.229	10.5392	6.5164	6.28899	5.97313
NUAK2	11.5598	13.6944	13.4743	0.817593	0.847067	0.836913
WDR49	0.703329	0.381984	0.69343	0.41295	0.367136	0.242876
NR1H3	8.79984	9.56509	8.1843	4.80621	4.84722	3.65645
NCEH1	10.5235	9.53318	10.4212	5.7817	5.07095	5.7416
RHOJ	10.0138	10.095	10.9021	4.90816	5.83544	4.0113
EML3	11.4454	12.7548	10.6761	6.62752	7.19066	5.58309
RGMB	55.2972	48.3027	50.6277	27.2205	26.2559	26.3042
RHOG	30.0949	29.2322	27.2892	15.4602	11.5177	16.3658
PBK	19.2898	24.2042	24.0595	4.06783	4.35575	4.9571
APOBEC3D	1.91291	2.26505	1.53614	1.07843	1.08279	1.07924
APOBEC3C	27.1697	26.7969	26.1032	10.5755	12.1508	11.0726
CORO2A	3.11738	3.20953	3.21463	0.309083	0.375731	0.357512
GPI	136.236	117.069	104.117	61.9169	59.7718	57.9262
MYORG	3.38706	3.87414	3.72617	1.9021	1.5815	1.63208
SELENOO	19.1633	17.9027	17.116	10.2323	10.5451	8.10956
KLF2	2.00327	1.94397	0.945623	0.646156	0.74944	0.716105
TMEM223	15.0795	13.5143	12.1066	6.47616	7.68802	6.44684
SLC7A5	99.1481	93.6791	95.8553	49.7035	48.4835	47.3473
KLHDC7B	0.373897	0.315685	0.300846	0.120494	0.01557	0.073618
SLC1A3	6.94369	7.24494	6.76949	2.56618	3.62537	3.14168
ATP13A2	26.5198	33.6516	30.6457	6.78623	7.4123	5.90619
DCTPP1	25.3082	26.7759	29.637	11.8658	15.6087	16.415
IKBKE	3.37209	3.06642	3.37296	1.15728	1.19959	1.1266
RARG	7.48548	7.05955	7.3422	3.86569	3.61916	4.03732
DHRS3	17.6811	14.7569	13.9754	0.649347	0.872209	0.759569
GPRC5A	2.47169	2.10224	2.12614	0.543059	0.694662	0.567212
RPS28	133.593	144.961	130.885	74.9484	76.1278	76.1589
JAKMIP3	0.316216	0.428407	0.389624	0.23855	0.209516	0.111619
IMPA2	12.6754	13.4988	13.0577	2.70471	2.70753	1.7478
MTFP1	15.5295	14.2065	10.7857	3.0553	4.1897	3.81491
SLC2A1	74.2871	65.2762	61.8845	15.328	15.9936	16.22
RGS4	369.125	299.909	319.213	27.8354	30.2761	32.9078
EXO1	11.5685	12.8006	13.057	3.47687	2.72495	3.64032
CEACAM1	0.516287	0.727329	0.443604	0.279095	0.261642	0.253717
ATRIP	15.2383	13.8929	15.9554	5.03498	5.66263	4.2931
ENG	3.51818	2.75687	2.28854	0.755732	0.774166	0.614273
NCAPH	5.98051	7.6014	7.3099	0.904456	1.14407	1.04241
MYO5B	0.894511	0.195409	0.991275	0.124648	0.120061	0.076508
FZD5	3.08584	3.25433	3.14017	1.15538	0.979701	1.16447
EPAS1	0.703819	1.18669	1.1233	0.359229	0.329535	0.267149
ADHFE1	1.08336	0.873497	1.23866	0.412758	0.52844	0.460977
AC005726.1	0.937438	1.17103	0.612675	0.123663	0.268472	0.364075
INF2	7.17206	7.71825	7.8671	2.10532	3.29493	1.92964
GALNT10	21.1223	23.5499	23.4219	10.9879	11.2867	11.6999
VKORC1	111.659	93.3618	93.02	52.0133	56.6338	55.091
DDB2	6.59594	6.21556	7.51731	3.8007	3.93872	3.24671
S1PR5	3.61051	3.36555	2.67459	0.599574	0.334804	0.872505
SOX21	14.8504	15.9559	15.6452	0.908665	1.28873	1.43356
PGGHG	3.74218	6.83496	5.73134	2.31808	2.65501	1.1547
HASPIN	5.008	4.66495	4.53256	0.958012	0.981854	0.91138
NRARP	2.96619	3.52552	3.57826	1.87053	1.70977	1.63796
COBL	0.583056	0.882739	0.848913	0	0.111493	0.018655
AMOTL2	9.46245	11.5976	10.3312	2.14692	1.98729	2.21421
ADCK2	10.9764	14.0089	12.5355	5.77351	5.41832	5.53088
EDF1	211.555	210.075	191.354	115.317	120.787	100.281
LMAN2	248.97	228.942	227.895	87.5885	81.6922	81.0991
MSTRG.23944	1.91577	1.17584	0.651221	0.285592	0.439176	0.298565
PFKFB3	73.7936	70.9529	68.6995	20.7161	21.9587	19.4694
ADA	2.03609	1.36966	1.56733	0.711204	0.687815	0.827902
LTBR	31.614	27.5154	28.1651	14.3934	13.0228	13.7177
MAP3K5	9.57168	10.0494	10.9265	1.11549	1.09797	0.848359
TPGS1	17.044	17.9341	16.6543	6.45005	6.52352	7.47278
NUP210	22.9015	25.8731	25.5954	9.14914	8.68213	7.29436
SMCO4	3.51259	3.25336	3.57063	1.76123	0.592354	1.536
PRRG4	0.413458	0.486429	0.22076	0.063525	0.137111	0.143421
PSRC1	23.2525	25.26	23.8393	8.06467	7.32037	3.67343
PRSS23	27.2367	28.0876	28.0268	2.21837	2.40384	2.41148
JADE2	35.6176	35.5987	34.3953	8.06517	8.23918	7.69794
ECH1	93.5713	87.0656	82.617	49.5486	47.3722	50.5424
RASSF7	13.4427	13.2191	13.0039	3.60277	3.10703	2.46909
MOGS	37.7695	33.3614	28.9409	17.9803	20.5554	15.9993
ST8SIA1	1.33808	1.49276	2.00329	0.584791	0.492043	0.806196
MSTRG.26718	2.51338	3.87818	3.94582	1.03347	1.26334	0.75943
KIF20A	18.7297	22.1682	22.2507	4.6091	4.35513	3.72986
DNLZ	1.87805	2.79175	2.43353	1.24628	1.23293	1.33586
BTBD19	5.21208	5.64606	5.23045	2.26114	2.41487	0.629372
SIK1	1.83058	1.9384	1.75912	0.444996	0.319882	0.39495
KRT80	11.7462	10.4438	10.4418	3.47295	4.17147	3.35273
KRT81	17.755	14.389	13.6259	1.12273	0.705798	0.577006
MASTL	10.3253	10.4625	10.3153	5.21527	3.93184	4.89112
GALK1	13.632	12.4155	11.6588	4.61946	4.19982	4.5678
STX11	0.198244	0.268998	0.372	0.138967	0.077484	0.076577
ADGRE5	68.8347	55.5886	53.4898	8.88982	8.8072	10.2415
ADGRE1	1.68582	1.31252	0.931464	0.289814	0.238361	0.252025
RIMBP3C	0.241508	0.184049	0.18651	0.064196	0.021692	0.01498
DPP9	16.5912	17.8202	16.8339	10.9467	11.2401	8.51775
A4GALT	2.51505	1.77765	1.76668	0.863241	0.746656	1.06695
MSTRG.21178	0.762797	0.750242	0.655329	0.215597	0.124019	0.065347
CCDC88B	0.691031	0.702678	0.473223	0.255587	0.214023	0.173202
ODF3B	5.163	6.38203	3.59946	2.77584	2.73725	2.39562
PMEL	0.486015	0.742195	0.549929	0.29535	0.033428	0.229869
FBXL8	7.21049	7.90284	8.96727	4.99253	3.40383	2.73558
STMN3	17.4988	19.678	19.3753	10.5544	9.64357	9.38699
IKBIP	18.0886	16.0593	14.8728	6.76749	7.55211	7.82607
CD9	109.158	102.955	105.699	12.2766	14.0601	15.8455
TOP2A	56.7617	65.0084	70.1595	13.9261	12.9377	14.7911
SLC26A4	0.296529	0.361125	0.362491	0.171136	0.266539	0.137792
MTFR2	2.75004	2.61855	3.95333	0.729893	0.710546	0.608835
BCAN	1.20543	6.46863	1.22784	0.406841	0.328275	0.199283
OLFML2A	0.727845	0.918471	0.766908	0.088265	0.102406	0.11216
BCAM	48.0992	39.1275	39.5818	3.65083	4.06271	2.81565
SDC1	8.29155	9.15014	9.13149	0.5774	0.658109	0.590777
SDC3	17.3346	16.4277	17.2867	5.4412	5.66388	4.60901
SDC4	12.0142	10.7474	10.1784	2.01206	2.16857	1.77482
ELOVL6	10.6342	10.804	11.1246	3.66849	3.95917	4.65302
ELOVL7	6.13232	5.28733	5.65921	3.08803	3.40809	2.47415
ELOVL2	1.31302	1.13198	1.71574	0.610671	0.531883	0.608231
ELOVL1	75.9243	78.5901	76.3611	42.397	44.564	43.9875
HSPA2	1.09215	1.15757	0.692499	0.332918	0.302976	0.058614
TECR	163.48	160.806	151.299	88.7379	91.6302	81.9937
DUSP4	20.9492	14.3677	14.1917	6.03413	6.138	6.90272
LRRC8E	1.95785	1.29518	1.73123	0.458601	0.545043	0.509848
RDX	102.127	87.1787	96.0513	39.2165	43.0385	45.7211
HEY1	40.0505	45.3094	45.8038	4.794	4.39239	4.28459
RPL36	414.256	440.127	399.751	205.691	257.919	204.022
HSPA1B	118.892	122.895	119.066	34.8625	35.3196	31.5443
HSPA1A	70.3882	71.4991	70.3173	20.7941	18.8918	18.1932
PCDH7	9.94521	8.42765	7.53548	2.66094	3.5336	2.69564
DGKG	0.73362	0.544392	0.740646	0.177146	0.223588	0.399212
TMEM106C	48.0647	54.9748	52.7329	21.6911	17.3843	23.7489
CNP	75.1163	80.9251	86.648	43.7978	44.3268	44.3929
COX5B	124.748	128.903	117.627	65.1822	68.7883	66.443
AHNAK2	11.2751	9.57891	9.16494	4.21218	4.7686	4.95158
SEMA4B	30.7878	26.2915	25.7617	7.33793	6.46789	6.83585
ANG	4.60805	6.50845	5.8456	2.36605	2.60822	1.96281
TMCO4	7.6859	6.77754	7.07871	3.86076	3.33929	3.13587
GPR160	2.38787	2.07061	1.21933	0.744386	1.17999	1.10463
MSTRG.5142	1.8786	3.20118	3.12117	1.67559	1.35517	0.374114
MSTRG.5147	2.36774	2.72838	3.25477	0.619819	1.65042	0.214022
MSTRG.5146	0.630411	1.05314	0.742787	0.518466	0.356769	0.126385
ACTA2	12.9089	15.1082	13.9983	2.08186	2.41631	1.63393
PSMB9	75.1298	65.3	68.7431	39.5616	37.818	39.3686
GTSE1	12.2743	11.994	13.6093	2.60669	2.16212	2.04122
TSTD1	12.854	9.13684	14.8472	3.08533	4.75582	4.35022
NR2C2AP	10.8942	9.441	11.0424	5.28627	6.67918	4.68525
KIAA0319	0.552284	0.412506	0.38259	0.177841	0.155101	0.127198
ENHO	2.16698	3.49348	2.83766	0.797791	0.980947	0.841799
EDARADD	2.87002	3.0924	3.13405	1.22148	1.21968	1.26233
KIF6	3.24629	3.12007	3.89525	0.460219	0.079615	0.243994
VEGFA	46.9926	47.2028	47.4922	22.8293	29.6531	19.2599
VEGFB	40.7475	40.9668	35.7326	16.9354	16.8731	15.159
BLOC1S1	22.8088	25.5169	21.3232	11.4893	7.95727	9.883
FLOT1	258.341	251.346	242.675	113.707	117.288	114.204
EMC6	50.2578	50.3693	43.2367	28.9135	23.8799	25.4232
STIM1	23.309	20.9221	22.497	9.13831	8.6586	9.89818
AKAP12	17.538	15.9519	16.1272	8.93983	9.04428	8.56294
TNKS1BP1	26.3671	24.3134	23.5513	11.804	12.5443	10.8172
RHPN2	14.8211	13.0796	13.5967	5.09415	5.28195	4.78718
TP73	3.64123	3.85125	3.47442	0.693265	0.428112	0.536438
EGFR	8.70908	9.15761	8.90899	4.75994	4.27395	4.65624
NPR3	2.14196	1.42456	1.99338	1.08305	0.943709	0.799733
SLC38A3	2.96825	4.08341	2.93994	1.20964	1.13172	0.851635
TEAD4	2.862	1.939	2.62973	0.68052	0.592895	0.529754
AJUBA	14.9761	19.2442	17.1952	5.84533	4.45677	3.9036
ANTKMT	10.9386	13.9561	10.5667	6.83403	6.0997	3.76181
HAP1	1.42533	1.03252	1.34747	0.360234	0.461753	0.131029
MGAT4B	115.217	114.431	105.877	61.5689	62.8078	56.5576
EVA1A	15.9321	14.215	13.4991	2.67835	2.61842	2.43809
EVA1B	24.4541	25.7588	24.8019	3.19184	2.61622	4.61862
C5AR1	0.757499	0.48853	0.630791	0.02617	0.293613	0.019715
ADAMTS4	0.9482	1.10182	0.838866	0.621449	0.480434	0.507786
ARHGEF1	25.808	27.7698	26.2014	14.2468	13.519	11.1818
CDH4	6.36779	5.98168	6.21892	2.31163	2.79304	2.6448
CENPN	9.1404	11.9856	10.2474	3.29318	3.71113	4.38708
CENPM	15.4755	17.4684	14.7578	1.56834	1.67689	1.47896
CENPK	10.8023	11.4296	13.7745	4.74271	5.64369	4.39039
CENPI	8.51021	10.6635	10.728	2.9784	2.20685	2.30978
CENPH	14.7841	14.8569	14.429	5.03246	6.39752	6.82338
CENPE	1.92292	2.19879	2.52283	1.01542	0.992779	0.767522
HAGHL	3.72952	3.26116	2.69303	2.17712	1.79342	1.02303
CENPA	8.8057	10.7136	10.0223	1.15753	2.22511	1.38759
SSH3	5.97318	6.21766	5.56851	1.51887	1.06784	0.790098
CENPU	6.33178	9.30499	8.07752	2.99938	2.37993	2.46133
CENPQ	5.48821	5.63203	5.89579	1.84433	2.62076	2.4886
TRPC3	0.249771	0.230621	0.138558	0.086675	0.107315	0.26024
BHLHE40	43.4906	37.6564	38.4791	17.9532	18.5858	17.6644
PLEKHA7	5.82735	7.779	8.10514	1.09996	1.70756	0.776885
TRIB1	7.80868	7.41901	7.64443	4.21607	4.73955	4.01296
LAYN	21.2611	26.6819	29.6137	6.87035	6.38218	7.05151
HACD1	7.67775	8.10851	9.01096	2.8215	3.85809	3.8983
RIPOR2	2.0312	2.80569	1.96825	0.243082	0.243082	0.379205
RACGAP1	20.9391	24.7002	28.1874	7.86878	9.20301	8.04892
MYH9	75.2202	74.1599	72.2935	28.6706	27.3498	25.96
UHRF1	10.059	12.8869	11.3452	2.99253	2.25963	2.79801
RHEBL1	1.53418	1.89137	2.09121	0.743541	0.761433	0.415334
POLA2	5.3102	5.32936	6.1056	2.04427	2.57111	2.62798
PHF19	17.3732	19.1022	21.4357	3.00798	2.92911	2.61069
TSLP	0.90556	1.47476	1.17226	0.16389	0.331785	0.117737
MEGF6	3.08775	2.5848	3.23119	0.426084	0.325369	0.224976
PXMP2	10.8653	15.8191	13.4353	7.2848	7.18574	6.76187
SLC6A6	3.76409	3.7961	3.41799	1.49254	1.61309	1.3387
NDUFB7	114.057	124.783	110.957	60.8614	65.8001	63.5438
SLC6A9	33.7004	33.3777	33.91	20.2126	19.7551	17.5745
NDUFB2	129.083	143.523	139.703	81.6848	62.9289	80.1208
NDUFB1	47.6889	50.9435	51.2615	27.8497	26.326	26.0453
GPR39	14.0622	18.1918	15.3042	7.44593	7.49404	7.73455
C12orf57	142.286	171.069	153.409	85.7808	85.0098	85.6044
NEXN	3.6046	5.15382	5.46171	1.35013	1.1744	1.32147
ACY1	7.32946	11.0457	10.098	3.95054	4.73802	5.56127
MCRIP2	17.0901	14.2864	19.9622	6.15143	5.3791	7.86048
IFI6	9943.65	8412.9	8152.86	3954.62	4112.91	4309.3
ATRAID	74.4504	73.5167	73.904	36.2412	36.2346	36.7941
BORA	3.23611	3.52194	3.81576	2.08765	1.65132	1.68387
RBM38	18.1734	17.2687	15.7529	8.91404	7.72026	8.52507
MELK	42.2832	42.8525	45.7621	10.605	9.84746	10.4528
LAGE3	27.0565	26.0044	20.8608	11.2491	7.71517	11.0062
DSN1	11.8097	14.71	14.0274	6.58602	7.2426	8.04009
SLC10A3	21.3909	20.3974	20.8142	5.75971	6.16869	5.21934
FHL3	13.7135	12.7792	13.2709	7.40609	6.54121	6.1088
COL21A1	3.78638	4.09678	3.94361	1.91772	2.46888	1.79613
ECT2	21.0973	22.9892	26.1857	12.2849	11.8314	14.2623
METTL7B	6.27346	7.75032	6.43457	3.60249	3.95925	3.71251
UPP1	18.47	23.6427	20.6046	11.9194	11.4231	10.2773
S100A11	505.449	493.475	493.689	178.801	158.854	190.191
S100A10	129.147	134.614	133.818	29.6048	26.7814	28.2226
P4HB	606.02	542.839	525.578	318.144	282.43	335.595
SPAG5	18.8669	22.445	23.6185	5.76459	4.91055	5.47599
ELFN2	1.18012	1.30557	1.28262	0.108529	0.114371	0.063287
HIRIP3	5.35984	7.52825	6.17917	2.37856	2.11099	2.34481
LHFPL1	0.734692	0.591945	0.622079	0	0.290557	0.075814
PLEC	38.4951	34.6538	31.7863	17.1618	16.2508	13.9314
BSCL2	11.5119	15.7551	13.5253	6.58332	4.95098	9.53194
NWD1	0.432429	0.585881	0.493517	0.009925	0.016336	0.023489
NR2F1	133.282	112.522	106.107	61.1893	60.5916	57.0803
TENM2	40.8349	36.5401	35.8779	10.6822	11.0464	11.0631
AGTRAP	76.471	75.1489	71.4005	38.4963	40.2238	41.5484
SYNE3	0.144896	0.107535	0.104913	0.004124	0.006462	0.045537
AL669918.1	0.854974	0.804199	0.803434	0.274853	0.107549	0.514038
STEAP1	8.61103	10.0556	10.0678	0.868808	0.668487	1.03537
STEAP3	2.51295	2.78244	3.36093	0.453219	0.674491	0.35617
DAPK2	2.52893	5.51072	4.43293	0.27494	0.320909	0.428845
PIM2	5.31012	4.65335	5.29193	2.5389	1.99444	2.52099
FKBP5	5.75964	5.93317	6.24257	2.95893	2.85616	2.80846
EHF	0.888791	0.743545	0.893164	0	0	0
KCTD4	0.891415	1.73814	1.67956	0.405944	0.278415	1.16451
NRM	29.3887	31.8364	33.2851	8.08317	6.80583	9.16675
HSD17B14	14.9413	14.0104	17.1565	6.30591	4.58682	3.25699
DTL	8.50514	9.30963	10.2863	2.28346	2.20071	2.76896
IGFLR1	3.98836	1.36242	3.03932	1.13807	0.043457	0.320531
KCNMA1	4.46956	5.72448	6.15091	1.86519	2.46631	2.62167
AXL	47.9665	44.1926	44.8603	26.4655	24.7582	25.1866
PADI1	0.332082	0.314238	0.482813	0.039389	0.066267	0
FLNA	167.205	199.788	190.862	98.8941	95.3861	85.8371
FLNB	19.5518	18.9577	18.5004	10.1607	9.03625	9.1405
PRKCSH	276.923	260.413	240.98	126.824	117.21	123.142
TUBB6	32.5525	32.1191	33.6155	9.20569	9.29103	9.02975
RELL2	7.82739	7.94935	7.46558	4.37008	4.66755	3.10571
ABCA7	14.3429	14.959	14.0446	6.57346	6.85484	4.77368
BICDL1	0.562071	0.792207	0.519556	0.284782	0.210343	0.38455
SELPLG	0.868854	0.761625	0.788258	0.26425	0.134316	0.14097
MSTRG.13861	5.4189	4.63208	5.30405	2.58756	3.04889	3.25883
ST6GALNAC2	2.02376	3.05021	3.01615	0.244346	0.071118	0.085189
SPIRE2	4.29048	4.13232	4.73844	1.90874	2.04725	1.67879
P3H2	4.17028	4.17677	3.7511	0.736336	0.683938	0.495667
ZNF467	0.887223	0.458852	0.765159	0.018262	0	0
SELENON	36.8038	39.6811	37.2869	17.7013	16.3988	17.13
PLBD2	26.462	22.354	23.9988	8.69436	8.3264	8.05502
KIRREL3	9.26234	7.65949	7.85154	1.13497	0.990062	1.01784
STK17A	58.4064	56.7356	60.8474	27.7433	29.5128	28.7848
HPSE	2.08108	1.9154	2.25242	0.322738	0.345735	0.400625
KIF22	21.8401	23.8994	23.1234	7.78959	6.68829	6.05573
MSTRG.3281	1.13786	1.39685	1.6289	0.376031	0.123818	0.532833
SAPCD2	5.97241	5.78872	5.86159	1.46579	1.01108	1.18708
CNKSR3	0.397507	0.565824	0.558788	0.247654	0.22075	0.208271
CD99	160.428	145.776	136.242	62.8716	64.9112	63.1329
TUBB	967.101	1075.78	1088.74	509.486	496.604	530.879
EFNB2	100.709	83.1862	85.2104	21.2466	23.792	21.8508
HDAC7	16.5453	18.1007	14.41	8.58296	9.53873	7.50178
NDC80	21.9787	25.3005	29.0728	7.50854	7.42265	6.52932
CDT1	10.8071	11.8249	11.3847	1.58665	0.842212	1.10107
TNFSF4	10.5171	8.20588	8.02512	3.25061	3.65169	3.29424
IL4I1	4.21672	3.61814	3.3402	0.447862	0.991533	0.858691
RAD51	5.23344	5.16797	6.1183	1.53796	1.67314	1.36434
BBC3	4.27059	3.38946	2.51117	1.86719	1.0043	1.88591
CEBPA	2.92108	2.64947	2.07435	0.630555	0.938911	1.03507
LMNTD2	2.65623	3.57312	2.90592	1.26901	1.121	0.901673
SLC1A5	123.441	124.973	115.875	63.7098	64.4608	65.9011
CHSY3	19.0325	16.224	16.0682	1.29484	1.53438	1.49863
TM7SF2	34.0895	29.0556	26.3042	11.9941	12.2294	9.49031
MYL6	758.706	809.512	803.674	346.604	353.951	337.863
DHRS13	9.88714	9.11444	8.76006	3.65269	2.71772	3.20126
CERS4	7.30573	7.76189	7.86679	2.22477	2.5314	2.75882
LINGO2	10.8376	7.62999	7.83642	2.54699	2.62857	3.38876
MPP3	0.713933	1.07071	1.38817	0.639763	0.584913	0.314742
MPP1	13.4401	13.3317	14.5786	6.78898	5.96466	4.70687
STYK1	0.776077	0.637232	1.125	0.076017	0.066529	0.039607
FAM110A	1.31783	1.32071	1.29769	0.28383	0.504876	0.264575
MYLK	3.09782	4.6261	4.26068	1.10609	0.970209	0.966429
HDAC10	9.29607	13.3575	10.7135	4.74861	6.02743	2.98347
SYNC	4.78827	5.81519	6.0087	0.887285	1.12278	1.04033
FAM13C	36.3893	33.4517	33.0353	9.27208	10.0894	9.09699
NAA80	6.18834	5.46071	5.59416	2.48789	3.11225	1.75547
SUMF2	157.406	169.752	140.046	45.5672	49.0649	48.9675
MICA	119.335	107.583	107.792	26.8837	26.4696	24.267
GBP5	1.6981	1.33402	1.98133	0.492205	0.336608	0.278844
SPACA6	11.1964	11.157	11.1543	4.41753	3.50821	2.22994
OTOF	0.56777	0.452346	0.263599	0.161186	0.160842	0.301466
DNAAF3	1.58368	1.81468	1.53006	0.960405	0.927075	0.569469
STARD5	0.793967	1.18135	0.801933	0.242594	0.119486	0.138223
POC1A	8.91251	9.00765	9.79998	2.05018	1.96588	2.49368
VCAN	29.0556	36.4723	41.6113	8.7466	9.38496	11.2316
POLE2	1.46971	1.54535	1.67856	0.69991	0.692125	0.379797
PODNL1	0.520973	0.601934	0.658854	0.205155	0.251214	0.104114
PLXNA2	2.15244	3.01735	2.84294	1.39738	1.35068	1.23558
PLXNA4	0.317974	0.414941	0.443534	0.05645	0.04432	0.007189
MSTRG.2787	1.27987	2.06055	1.28811	0.041708	0.675711	0.25071
PDE4B	6.77863	6.95643	7.18502	1.7916	1.65023	1.83678
MSTRG.25623	0.90884	0.615129	0.496259	0.321186	0.321765	0.073825
BMPR1B	1.9129	1.46249	0.950451	0.590266	1.25313	1.14937
SERTAD1	11.2242	10.2435	10.1851	5.20317	5.5285	6.07095
MALT1	8.29278	9.31652	10.3185	2.80011	2.94287	2.22117
ALDOA	860.986	706.743	722.278	215.629	171.666	212.776
CAND2	1.71451	1.78467	1.88859	0.761523	0.8405	0.561614
SLC2A4RG	21.1215	25.4385	23.0052	5.75257	4.14807	4.43353
ABCC4	8.07622	9.36027	10.7134	3.78846	4.06041	4.35247
ABCC2	0.40791	0.468221	0.474202	0.070899	0.237627	0.163415
ABCC3	25.5618	34.1808	30.5808	0.377949	0.361158	0.204742
MSTRG.9514	2.9096	1.97003	1.93365	1.54476	1.02767	1.21417
NDUFA1	132.54	136.173	131.969	76.4815	80.701	65.0072
APLP1	123.067	119.177	109.06	64.1009	63.6911	59.6877
BDNF	7.238	9.20742	10.0286	2.13479	2.40817	2.13797
SOCS3	6.37555	5.68749	6.24903	1.86136	1.95054	1.6984
ENPP6	2.94245	3.28835	3.03642	0.625131	0.452812	0.561422
KIF26B	3.79551	4.43199	4.65752	0.382429	0.360118	0.387705
CCDC85B	58.3314	51.9066	46.5853	25.6822	27.2473	27.0596
GIPC1	59.6408	56.4223	51.2813	27.1014	26.1932	22.8628
IFI30	109.178	83.0272	84.7686	27.7503	31.6585	32.7399
PDGFA	4.26125	3.62152	3.13866	1.61496	1.24067	1.28171
COL8A1	2.9223	3.88369	3.82429	0.851324	1.02326	1.07559
TGFA	10.2964	9.95738	9.10456	0.56663	0.735311	0.583568
PLPPR4	0.900239	1.25209	0.995972	0.256361	0.198929	0.243021
PLAU	27.4638	29.1846	30.2218	3.41164	2.80559	2.0959
ETV4	2.51503	2.19769	1.87215	1.03117	1.15273	0.501156
BTBD3	23.751	21.8447	21.244	9.37774	9.21056	9.71953
SELL	0.897443	1.3522	1.16275	0.229844	0.260918	0.345532
AC068831.6	2.02895	5.28106	3.21898	1.79995	1.18871	0.729907
PLEKHG3	0.246199	0.584735	0.632474	0.070428	0.117743	0.056648
RGS14	14.0794	11.8318	10.9077	4.05191	5.38901	4.53372
RGS10	7.69692	9.53179	7.71995	2.12511	2.74476	2.15891
CRYAB	1.21283	2.30193	1.69789	0.721234	0.863449	0.252037
ELF4	9.1857	9.1991	9.98737	2.85744	3.62128	3.15225
HPRT1	54.1637	51.0721	53.5145	22.2501	25.5304	24.9159
PRPS2	11.0435	12.5117	11.7684	5.25972	4.26899	6.10286
RIMBP3	0.379054	0.420433	0.287764	0.073951	0.04292	0.014218
MSTRG.4008	3.29771	4.19561	3.95585	0.593809	0.385484	1.26225
PLAT	21.1706	18.21	19.054	6.18086	5.40778	4.76077
C8orf82	26.2698	27.488	23.2973	9.65869	11.4421	8.7363
SERPINH1	86.9845	64.9292	80.7752	29.557	26.2802	29.1251
ASS1	11.3738	13.4819	12.1406	209.767	217.201	223.843
ZNF708	3.13929	2.6494	2.98246	7.1898	8.84269	7.76333
ZNF704	0.03292	0.039104	0.020871	0.082336	0.07416	0.179035
ZC3H13	7.82733	7.20714	7.80223	18.0376	16.8294	17.9611
LRRTM2	0.046056	0.058013	0.104875	0.280918	0.199159	0.196881
ITGA7	23.5238	25.65	22.3144	189.951	186.092	149.354
DENND4A	2.63996	1.9663	2.96993	5.49752	6.84189	6.27884
GAP43	0.211581	0	0.189317	2.65832	3.56651	2.96809
PAMR1	0.016257	0.081638	0.0424	0.546727	0.481788	0.585719
CYP27B1	0.398267	0.466835	0.483032	1.38965	1.20383	0.688293
SDK1	4.75925	5.50436	4.86666	51.9345	50.5705	52.0777
COL4A4	0.205438	0.233932	0.225052	1.51326	1.84107	1.4658
CHST2	5.84123	4.54464	4.00938	11.4736	11.1558	11.5754
NOG	0	0.029892	0	1.79511	2.9024	2.50964
HLF	0.134084	0.111669	0.12111	0.577401	0.363277	0.38791
SMAD9	0.228568	0.189987	0.198954	2.51911	2.66135	2.79422
SMAD5	9.47975	7.9846	9.04325	23.4598	24.6784	24.2215
MSTRG.16184	0.366166	0.22949	0.259179	1.29438	1.11756	0.328369
CCDC112	4.10407	4.01257	3.67132	11.7117	12.8127	14.1134
MSTRG.15823	0.136593	0.334265	0.26172	0.840612	0.897783	0.385157
CPEB4	3.0875	2.59062	2.56609	7.51007	8.88684	8.52837
CPEB2	7.59575	6.34736	6.8414	50.9948	55.973	42.6011
ZNF780A	3.48795	3.06215	3.02943	7.48506	7.87437	7.60399
ZNF780B	2.96903	2.30669	2.14508	7.17541	9.63117	5.66073
TLN2	1.35893	1.89245	1.71196	4.58835	4.22476	4.82989
IFT88	2.11703	1.92409	2.12809	4.76669	5.94559	5.6837
SP4	1.81055	1.79455	2.0081	4.67468	4.62702	4.62369
IGFBPL1	0	0	0	3.18616	4.02894	3.62104
MSTRG.9996	1.01586	1.04405	1.0519	3.08367	3.61696	1.47947
SIX4	2.82788	2.54757	2.47685	10.8061	10.8827	10.8164
SIX1	0.879905	0.844319	1.1181	4.80199	4.78114	4.63339
PHOSPHO2	1.47524	1.34907	1.73262	4.07033	3.46486	3.24153
MARCHF3	0.202971	0.231678	0.235289	0.549097	0.488759	0.869923
MARCHF6	15.972	17.1362	17.6887	45.6195	47.3869	41.6322
RCOR2	0.099983	0.084961	0.180371	22.9233	19.7936	19.0361
RFX3	4.08622	3.46051	3.89727	10.3806	10.5294	9.28791
MSTRG.9222	0.734746	1.57086	0.279403	2.22693	2.13865	2.50619
TARS3	1.49525	1.34019	1.31931	5.89428	5.84618	4.71009
LRFN1	0.196724	0.358786	0.331257	5.45531	4.40612	4.33925
ZNF117	1.32844	1.64864	2.25524	11.2385	11.9619	4.70019
TMEM200A	1.11152	1.14214	1.17264	3.77667	4.11809	5.42376
PRKAR2B	2.39404	1.66409	2.09946	4.31335	5.3179	4.841
NLGN3	0.450812	0.534198	0.65699	1.99622	1.82092	1.70609
MSTRG.12551	0.743087	0.804906	0.759634	2.3195	2.21269	1.49096
SOWAHC	0.276074	0.284829	0.195928	1.65347	1.16164	1.29989
PCDHA8	0.0451	0.055533	0	0.22685	0.31833	0.334599
MSTRG.7051	0	0	0	1.26819	1.43412	0.935827
ZMAT1	0.170606	0.217426	0.116309	1.12404	1.00132	0.616212
NR1D2	11.6391	11.6227	11.9598	30.2419	31.7236	35.632
CACNG4	9.46837	8.55236	8.80517	21.4208	22.0643	21.7555
FIGNL2	0	0.016218	0.013623	0.226371	0.282003	0.215221
CPLX1	0.153428	0	0.045168	5.92667	4.45119	4.13646
PBX4	1.61858	1.88806	1.11296	6.36201	6.42975	5.17383
PCDHGA3	0.577881	0.267949	0.274856	0.851006	0.990559	0.623015
PTCH2	0.159541	0.155608	0.243003	0.714912	0.700866	0.328591
KMT5B	6.41257	5.50105	6.96932	13.8872	15.7217	15.0172
FBXL13	0.825821	0.846343	0.548412	2.70577	2.33637	3.85128
CLCN5	0.710469	0.649511	0.559613	2.1533	2.60133	2.22134
CLCN4	0.224238	0.249033	0.142654	0.732724	0.641176	0.590721
PCDHGA1	3.74413	1.76553	3.67993	7.55958	7.23876	7.19708
AKT3	10.4557	10.6223	10.538	28.4597	29.919	28.7405
MSTRG.26239	0.36523	0.60872	0.382091	1.23352	1.66666	0.480024
ZSCAN9	12.0737	12.6841	12.019	33.9354	30.1343	27.6088
ZNF852	0.909912	0.692713	1.55684	2.92453	2.62146	2.88667
TBC1D9	10.5959	9.03018	9.33326	32.0173	30.4091	32.2263
ZSCAN2	2.42027	2.51747	1.98936	7.44996	7.02269	6.597
SRSF6	16.5082	21.924	21.9348	56.3268	56.5335	39.3235
HOXA4	0.197312	0.569294	0.854713	1.64922	1.52858	1.83365
CHML	2.92913	2.91785	2.89238	9.35898	10.2151	9.48077
ZNF583	1.34793	2.36871	1.06345	3.47062	3.17438	3.67015
ZNF589	2.21396	1.71242	1.77439	7.50634	6.9238	4.58631
MSTRG.25039	0.276067	0.209378	0.248624	0.908557	0.673046	0.634684
ATAT1	13.3468	18.1425	19.4643	40.7315	44.4093	29.0851
ZNF320	4.3757	4.97357	4.99873	13.5113	12.9843	10.5886
ZNF322	5.23696	5.40165	5.82676	14.9538	15.7907	16.9678
RNF122	5.96662	4.69076	4.0924	14.5021	14.8019	15.4898
MSTRG.6338	0	0	0	3.3964	2.8152	3.62065
MSTRG.6337	0	0	0	2.34945	1.67343	1.74772
C14orf132	6.0967	5.69848	5.92521	52.8478	52.0181	50.108
RGL1	8.02057	8.57077	7.96767	22.7797	23.4449	23.8024
SLC39A10	3.86849	3.89462	5.14706	10.7534	12.5534	11.2227
NTRK1	0.175865	0.062075	0.187897	0.883394	0.619866	0.998848
MYSM1	5.62434	6.99179	6.65431	17.8331	17.6795	10.6055
ATG2B	2.23323	2.08783	2.71584	5.69112	6.50686	5.59579
BMP4	0.854167	0.451201	0.72277	2.14671	1.98355	3.73839
MTURN	2.34289	2.8245	3.05612	7.74224	7.68833	7.53965
SWT1	1.10989	1.20919	1.5339	3.98591	3.61538	3.1982
MSTRG.8592	2.81442	3.83478	3.4198	6.06847	8.14089	3.30274
MSTRG.8596	0.489834	0.562752	0.614676	2.08417	2.50645	1.09096
MSTRG.8599	0.375702	0.511933	0.500426	2.11945	1.81504	1.01394
RASSF4	1.98257	2.38037	1.77413	8.30888	7.63794	6.84787
RAB39B	7.42877	6.32103	6.22879	14.2661	14.6319	16.6364
CHD7	1.3682	1.27416	1.07859	7.35932	6.75181	6.49031
TTC3	12.3479	12.2528	12.6702	52.0648	58.5114	53.308
PIKFYVE	4.69344	4.79082	4.777	11.5574	11.3796	11.0326
MPZ	0.232695	0.189422	0.199289	1.98827	2.97821	2.02843
PRKX	2.00823	1.59831	1.74141	5.45343	5.62143	5.09453
BTG2	4.83613	5.38814	5.09779	34.4794	34.533	30.5125
ZNF510	3.573	3.46369	4.02583	8.45249	7.88622	8.74983
MSTRG.19987	1.41082	0.856669	1.15836	4.24393	2.8315	4.11706
GJC1	3.66021	3.87483	3.90783	8.79417	9.02377	9.54469
KCNK6	0.188994	0.137974	0.128634	11.5047	11.5954	9.75002
VPS13C	4.5439	3.44241	4.42916	25.3671	25.9365	20.2827
VPS13B	2.63746	2.58674	2.6188	6.10879	6.83774	6.40674
BEX2	1.0159	2.11345	2.23233	6.11483	7.92436	6.50606
TMEM163	0.057562	0.114665	0	1.18987	1.14806	0.602333
GRIN2A	0	0	0.003674	0.212462	0.200423	0.253039
KLHDC8A	0.017595	0.080512	0	1.47457	2.16149	1.07712
MSTRG.27534	0.989409	0.935381	1.02614	3.27837	3.16222	2.73752
DBN1	56.0353	59.0205	58.642	191.066	160.564	153.419
MACROD2	0	0	0	0.406874	0.26701	0.267319
ZBTB33	15.4792	15.5537	16.1971	34.8789	38.4178	40.4162
AKAP6	0.050038	0.051287	0.042917	0.331983	0.17815	0.254585
AKAP9	5.08109	4.52491	4.90036	12.0854	11.2678	11.006
PPM1E	0.870568	1.21921	1.09183	2.83955	2.49927	3.3204
TUBE1	4.01562	3.62238	3.69406	10.9852	11.2457	7.46282
NOVA2	1.91515	1.55763	1.28784	4.6359	4.81209	3.64218
MCF2L	0	0	0	0.55063	0.37254	0.374426
TMEM132A	38.8851	31.5431	26.4742	162.938	156.204	145.264
ALPK3	0.251371	0.273403	0.362052	1.36326	1.26002	1.09435
RNF152	0.05156	0.0448	0.07574	0.483418	0.411312	0.336617
RNF150	1.84121	2.04694	2.18181	10.113	10.2793	10.8731
ATOH8	0.167658	0.161875	0.230791	2.02629	1.60027	1.62285
MSTRG.8314	0.007608	0.007461	0.016103	62.3873	69.5677	30.6195
PLAAT1	1.85519	2.13121	1.9134	4.52458	5.74005	4.14397
MSTRG.21794	0.360433	0.427368	0.395688	1.15255	1.49286	0.792999
MSTRG.14085	0.495816	0.422682	0.389122	0.953206	1.16944	1.01631
ZNF300	6.16916	6.27661	6.6467	16.6657	15.2652	13.2296
STS	0.808183	0.924242	0.87084	2.22004	2.73974	2.61498
POSTN	1.0373	0.965724	0.907227	30.9961	33.3079	38.7353
RND2	0.247101	0.27685	0.329454	1.81443	1.30896	1.65312
PPP3CB	8.15197	7.34471	9.00506	23.4278	24.137	23.7538
KIAA1549	3.40854	3.57321	3.81822	11.4798	11.8527	11.4812
PWWP2A	6.7819	5.4932	6.36063	13.08	14.1589	15.5122
DAAM1	2.12126	1.70194	1.84612	6.40003	5.56178	6.20336
YIF1B	45.1136	42.2756	36.1973	93.9657	99.2292	107.875
SYT1	7.01228	6.07465	6.42632	33.0431	34.3778	37.6791
SYT4	0	0.029449	0	1.61209	1.74459	1.88372
SYT7	0.008445	0	0.016667	1.87541	2.44109	1.96824
NES	23.4278	25.0228	25.6066	104.91	102.405	93.8594
HSFX1	0.342741	0.378693	0.326622	1.03395	1.25935	0.704304
ANGPT1	0.626802	0.430285	0.587827	2.05491	2.70164	2.46825
MSTRG.8605	0.686799	0.802732	1.09544	3.71604	3.62608	2.01521
MSTRG.23224	26.0803	26.2365	28.2303	73.7193	69.3397	77.2562
GPR35	0.202676	0.17778	0.157947	0.830133	1.19287	0.755791
SLC22A15	1.01914	1.42041	1.25879	3.47389	3.59318	2.51991
ATM	3.91096	3.97955	4.41454	13.0977	13.1159	9.00015
PDE7A	1.12083	1.32477	1.63481	4.6433	4.93487	4.30657
TAOK1	10.5759	10.2235	11.0301	24.5059	25.0007	25.5312
SORBS1	0.135471	0.174276	0.276713	5.03576	4.49491	4.83892
GAL3ST4	0.144942	0.223307	0.279746	5.13841	6.24198	1.96753
EBF1	2.27498	2.32141	2.58932	18.8523	17.3503	17.5919
ZNF91	8.0969	8.10905	8.2686	15.7925	16.7468	17.4164
PTHLH	12.4048	13.7686	14.0173	71.8351	71.8734	82.5818
UBE2J1	17.9207	18.0513	19.38	47.3316	48.7891	49.3413
PROX1	2.70948	2.27037	2.82705	6.81231	6.77806	6.28645
SHC4	0.106828	0.157829	0.056047	0.322552	0.424972	0.404376
ERBB4	0.284391	0.223897	0.317461	0.726428	0.699133	0.724457
SHC3	0.235946	0.169319	0.140679	1.20779	1.29159	0.990772
TMEM108	0.117936	0.271162	0.212257	1.07568	0.985805	0.730905
SPARCL1	0.052083	0.169633	0.099209	1.5322	0.997813	0.753435
NPPC	0	0.043215	0	12.5256	14.997	12.6708
ZNF431	1.80764	1.34371	3.4509	4.41533	5.65093	3.67787
NKAIN3	0.235771	0.276184	0.360733	0.87332	0.889579	0.725271
NKAIN1	0.105462	0.093353	0.040139	1.26959	1.32412	1.47578
UNC5A	0	0.044117	0	8.1466	8.0009	7.13938
GRIK2	5.37408	4.48987	5.41997	19.6063	19.7601	20.1515
FNDC5	0.190745	0.1788	0.245809	107.891	108.101	96.0065
FRMD3	0.171011	0.200236	0.219503	5.91935	6.372	6.30972
GNAZ	0.983045	0.808835	0.849453	7.88497	6.08431	6.89548
HLTF	10.6883	10.3801	11.0603	23.3825	26.937	27.9546
DPF3	0.120199	0.13181	0.172196	1.35383	1.89602	1.34162
MSTRG.22896	0.69758	0.345026	0.705504	1.88653	2.52656	2.4217
KRT9	0	0	0	1.4168	1.47287	1.35403
DACT3	0.814874	0.700197	0.673969	4.20936	4.39649	3.26655
TMCC2	1.57885	1.31339	1.76549	7.72852	6.31739	7.01568
KIDINS220	11.5292	11.2792	12.8048	31.6693	29.8749	32.2891
LRRN1	0	0	0	3.67708	3.93768	4.05549
SPTBN2	2.36301	2.38292	2.00389	11.2325	10.4901	10.565
VEPH1	0.167428	0.348862	0.21468	3.2087	3.31808	4.03951
MSTRG.15736	0.15606	0.126394	0.389961	1.11409	0.731008	0.617981
SLC44A3	1.69782	1.42945	1.52475	14.7317	15.6266	15.796
MSI1	0.842866	1.17484	1.06304	5.10793	4.53019	3.86632
BOC	2.04422	1.67943	1.96051	7.89881	7.25381	7.65376
INPP4B	0.010394	0	0.061494	0.256387	0.190708	0.156227
MSTRG.18448	0.089508	0	0.03781	1.65136	1.54774	1.28234
PHEX	0.147809	0.280468	0.167233	2.72063	2.90936	2.90409
DPEP1	0	0	0	0.611596	0.892892	0.77908
EPM2A	1.87865	1.53426	1.37599	5.00804	4.65328	5.31067
GTDC1	1.10859	1.75248	1.19623	6.76128	6.27811	6.66395
WRN	3.55708	3.48784	3.35926	8.80635	9.29528	7.39613
SEPTIN3	1.15619	1.32716	1.26867	8.20081	8.58388	9.14663
SEPTIN5	0.420293	0.885502	0.453501	9.01524	6.17258	9.96578
SEPTIN6	9.39278	8.11635	10.1765	24.8578	25.9997	26.4034
ADAM10	6.87311	5.7051	6.08127	14.8009	16.8384	16.9238
ADAM11	0.18974	0.299323	0.16184	0.555789	0.613206	0.553988
CPNE6	0	0	0	1.86386	2.00266	2.27417
MSTRG.8623	0.287367	0.372358	0.34364	1.09408	1.15249	0.451973
MAST4	0.903472	1.13355	1.00191	4.36902	3.95618	4.18414
LINC02210-CRHR1	1.44804	1.45156	1.10814	3.17629	3.87919	4.24502
DUSP22	5.54376	7.99957	6.77564	15.7886	16.1244	13.6651
C3orf18	2.76791	2.26322	2.68696	12.0496	13.7731	7.56663
LGR5	0.190467	0.348853	0.273488	1.92387	1.97383	1.96949
ELAVL2	4.15243	4.52151	4.83696	42.2336	46.3385	46.8252
GPM6B	4.78036	5.41212	6.33505	12.8308	14.379	13.7471
GUF1	4.85481	4.23955	5.11831	11.6019	11.522	12.4174
DNAI3	0.199573	0.146736	0.122841	0.821072	0.652595	0.969174
FAM151B	0.601296	0.710904	0.596679	1.7923	1.97831	1.37619
EN1	0.46794	0.371882	0.393391	0.57965	1.14862	1.17624
[truncated: 1,306 more rows]
